# Supplementary material for: Automated Cell Tracking and Analysis in Phase-Contrast Videos (iTrack4U): Development of Java Software Based on Combined Mean-Shift Processes
Source: PLoS One. 2013 Nov 27;8(11):e81266. doi: 10.1371/journal.pone.0081266 (PMC3842324; doi:10.1371/journal.pone.0081266)
Supplement: File S2 — iTrack4U Software. (ZIP) [file pone.0081266.s002.zip]

Archive with 27 entries (17 files):
- iTrack4U publi/
- iTrack4U publi/.DS_Store
- __MACOSX/
- __MACOSX/iTrack4U publi/
- __MACOSX/iTrack4U publi/._.DS_Store
- iTrack4U publi/Distribution Linux-Mac-Windows/
- iTrack4U publi/Distribution Linux-Mac-Windows/iTrack4U.jar
- iTrack4U publi/Distribution Linux-Mac-Windows/lib/
- iTrack4U publi/Distribution Linux-Mac-Windows/lib/ij.jar
- iTrack4U publi/Distribution Linux-Mac-Windows/lib/jmathplot.jar
- iTrack4U publi/Distribution Linux-Mac-Windows/lib/swing-layout-1.0.4.jar
- iTrack4U publi/Distribution Linux-Mac-Windows/README.TXT
- iTrack4U publi/iTrack4U-Mac.app/
- iTrack4U publi/iTrack4U-Mac.app/Contents/
- iTrack4U publi/iTrack4U-Mac.app/Contents/Info.plist
- iTrack4U publi/iTrack4U-Mac.app/Contents/MacOS/
- iTrack4U publi/iTrack4U-Mac.app/Contents/MacOS/JavaApplicationStub
- iTrack4U publi/iTrack4U-Mac.app/Contents/PkgInfo
- iTrack4U publi/iTrack4U-Mac.app/Contents/Resources/
- iTrack4U publi/iTrack4U-Mac.app/Contents/Resources/iTrack4U.icns
- iTrack4U publi/iTrack4U-Mac.app/Contents/Resources/Java/
- iTrack4U publi/iTrack4U-Mac.app/Contents/Resources/Java/Full_report.xsl
- iTrack4U publi/iTrack4U-Mac.app/Contents/Resources/Java/ij.jar
- iTrack4U publi/iTrack4U-Mac.app/Contents/Resources/Java/init.xml
- iTrack4U publi/iTrack4U-Mac.app/Contents/Resources/Java/iTrack4U.jar
- iTrack4U publi/iTrack4U-Mac.app/Contents/Resources/Java/jmathplot.jar
- iTrack4U publi/iTrack4U-Mac.app/Contents/Resources/Java/swing-layout-1.0.4.jar
