# Supplementary material for: Automated Cell Tracking and Analysis in Phase-Contrast Videos (iTrack4U): Development of Java Software Based on Combined Mean-Shift Processes
Source: PLoS One. 2013 Nov 27;8(11):e81266. doi: 10.1371/journal.pone.0081266 (PMC3842324; doi:10.1371/journal.pone.0081266)
Supplement: File S2 — iTrack4U Software. (ZIP) [file pone.0081266.s002.zip › iTrack4U publi/iTrack4U-Mac.app/Contents/Info.plist]

<?xml version="1.0" encoding="UTF-8"?>
<!DOCTYPE plist SYSTEM "file://localhost/System/Library/DTDs/PropertyList.dtd">
<plist version="0.9">
<dict>
	<key>CFBundleName</key>
	<string>iTrack4U-Mac</string>
	<key>CFBundleIdentifier</key>
	<string>Track.Tracking</string>
	<key>CFBundleVersion</key>
	<string>100.0</string>
	<key>CFBundleAllowMixedLocalizations</key>
	<string>true</string>
	<key>CFBundleExecutable</key>
	<string>JavaApplicationStub</string>
	<key>CFBundleDevelopmentRegion</key>
	<string>English</string>
	<key>CFBundlePackageType</key>
	<string>APPL</string>
	<key>CFBundleSignature</key>
	<string>????</string>
	<key>CFBundleInfoDictionaryVersion</key>
	<string>6.0</string>
	<key>CFBundleIconFile</key>
	<string>iTrack4U.icns</string>
	<key>Java</key>
	<dict>
		<key>WorkingDirectory</key>
		<string>$APP_PACKAGE/Contents/Resources/Java</string>
		<key>VMOptions</key>
		<string>-Xms1024m -Xmx32000m</string>
		<key>MainClass</key>
		<string>Track.Tracking</string>
		<key>JVMVersion</key>
		<string>1.5+</string>
		<key>ClassPath</key>
			<array>
			<string>$JAVAROOT/iTrack4U.jar</string>
			<string>$JAVAROOT/ij.jar</string>
			<string>$JAVAROOT/jmathplot.jar</string>
			<string>$JAVAROOT/swing-layout-1.0.4.jar</string>
			</array>
	</dict>
</dict>
</plist>
