# Supplementary material for: Automated Cell Tracking and Analysis in Phase-Contrast Videos (iTrack4U): Development of Java Software Based on Combined Mean-Shift Processes
Source: PLoS One. 2013 Nov 27;8(11):e81266. doi: 10.1371/journal.pone.0081266 (PMC3842324; doi:10.1371/journal.pone.0081266)
Supplement: File S2 — iTrack4U Software. (ZIP) [file pone.0081266.s002.zip › iTrack4U publi/iTrack4U-Mac.app/Contents/Resources/Java/Full_report.xsl]

<?xml version="1.0" encoding="UTF-8"?>

<xsl:stylesheet version="1.0" xmlns:xsl="http://www.w3.org/1999/XSL/Transform">
	<xsl:output method="html"/>

	<xsl:template match="/">
            <html>
            	<xsl:apply-templates select="TrackingReport"/>
            </html>
	</xsl:template>

	<xsl:template match="TrackingReport">
	 	<title>Tracking report for <xsl:value-of select="@imageTitle"/>:</title>
     	<h1>Tracking report for <xsl:value-of select="@imageTitle"/>:</h1>
		<xsl:apply-templates select="Options"/>
		<xsl:apply-templates select="Tracks"/>
		<xsl:apply-templates select="Analysis"/>
		<xsl:apply-templates select="Summary"/>
	</xsl:template>


	<xsl:template match="Options">
		<h2>Options:</h2>
		<xsl:apply-templates select="trackPreprocessorOptions"/>
		<xsl:apply-templates select="sectorRoiOptions"/>
		<xsl:apply-templates select="calibration"/>
		<xsl:apply-templates select="trackVisualisationOptions"/>
	</xsl:template>


	<xsl:template match="trackPreprocessorOptions">
		<dd>
			<h3>Track Preprocessor Options:</h3>
			<body>
				<table width="25%" align="center" bgcolor="#FFFFF">
					<tr width="75%"><td>Gradient Radius:</td><td width="25%"><xsl:value-of select="@gradientRadius"/></td></tr>
					<tr width="75%"><td>Gradient Threshold:</td><td width="25%"><xsl:value-of select="@gradientThreshold"/></td></tr>
					<tr width="75%"><td>Gradient Local Threshold:</td><td width="25%"><xsl:value-of select="@gradientLocalEqualisation"/></td></tr>

				</table>
			</body>
		</dd>
	</xsl:template>


	<xsl:template match="sectorRoiOptions">
		<dd>
			<h3>
				Sector Roi Options:
			</h3>
			<body>
				<table width="25%" align="center" bgcolor="#FFFFF">
					<tr><td width="75%">Number of sectors:</td><td width="25%"><xsl:value-of select="@ndir"/></td></tr>
					<tr><td width="75%">Radius:</td><td width="25%"><xsl:value-of select="@radius"/></td></tr>
					<tr><td width="75%">Radius black/Radius white:</td><td width="25%"><xsl:value-of select="@rbOnrw"/></td></tr>
					<tr><td width="75%">Pw:</td><td width="25%"><xsl:value-of select="@Pw"/></td></tr>
					<tr><td width="75%">Pb:</td><td width="25%"><xsl:value-of select="@Pb"/></td></tr>
					<tr><td width="75%">kappa:</td><td width="25%"><xsl:value-of select="@kappa"/></td></tr>
					<tr><td width="75%">beta:</td><td width="25%"><xsl:value-of select="@beta"/></td></tr>
				</table>
			</body>
		</dd>
	</xsl:template>


	<xsl:template match="calibration">
		<dd>
			<h3>Calibration:</h3>
			<body>
				<table width="25%" align="center" bgcolor="#FFFFF">
					<tr><td width="75%">Pixel width:</td><td width="25%"><xsl:value-of select="@pixelWidth"/> µm</td></tr>
					<tr><td width="75%">Pixel Height:</td><td width="25%"><xsl:value-of select="@pixelHeight"/> µm</td></tr>
					<tr><td width="75%">Time intervalle: </td><td width="25%"><xsl:value-of select="@timeIntervalle"/> min</td></tr>
				</table>
			</body>
		</dd>
	</xsl:template>


	<xsl:template match="trackVisualisationOptions">
	<dd>
			<h3>Track Visualisation Options:</h3>
			<body>
				<table width="25%" align="center" bgcolor="#FFFFF">
					<tr><td width="75%">Line width :</td><td width="25%"><xsl:value-of select="@lineWidth"/></td></tr>
					<tr><td width="75%">Font size:</td><td width="25%"><xsl:value-of select="@fontSize"/></td></tr>
					<tr><td width="75%">Draw numbers: </td><td width="25%"><xsl:value-of select="@drawNumbers"/></td></tr>
				</table>
			</body>
		</dd>
	</xsl:template>

	<xsl:template match="Tracks">
		<h2>Tracks:</h2>
		<xsl:apply-templates select="Cell"/>
	</xsl:template>


	<xsl:template match="Cell">
		<dd>
			<h3>Cell n°<xsl:value-of select="@number"/> (<xsl:value-of select="@startX"/>, <xsl:value-of select="@startY"/>), <xsl:value-of select="@endTime"/> timepoints:</h3>
			<xsl:apply-templates select="track"/>
		</dd>
	</xsl:template>

	<xsl:template match="track">
		<dd>
			<h4>
				Current Cell Tracking's Options:
			</h4>
			<body>
				<table width="25%" align="center" bgcolor="#FFFFF">
					<tr><td width="75%">Number of sectors:</td><td width="25%"><xsl:value-of select="@ndir"/></td></tr>
					<tr><td width="75%">Radius:</td><td width="25%"><xsl:value-of select="@radius"/></td></tr>
					<tr><td width="75%">Radius black/Radius white:</td><td width="25%"><xsl:value-of select="@rbOnrw"/></td></tr>
					<tr><td width="75%">Pw:</td><td width="25%"><xsl:value-of select="@Pw"/></td></tr>
					<tr><td width="75%">Pb:</td><td width="25%"><xsl:value-of select="@Pb"/></td></tr>
					<tr><td width="75%">kappa:</td><td width="25%"><xsl:value-of select="@kappa"/></td></tr>
					<tr><td width="75%">beta:</td><td width="25%"><xsl:value-of select="@beta"/></td></tr>
				</table>
			</body>
			<h4>
				Current Cell's coordinates:
			</h4>
			<body>
				<table width="25%" align="center" bgcolor="#FFFFF">
					<tr><td width="50%" align="center"><b>x</b></td><td width="50%" align="center"><b>y</b></td></tr>
					<xsl:for-each select="coord">
						<tr><td width="50%" align="center"><xsl:value-of select="round(100*@x) div 100"/></td><td width="50%" align="center"><xsl:value-of select="round(100*@y) div 100"/></td></tr>
					</xsl:for-each>
				</table>
			</body>
		</dd>
	</xsl:template>

	<xsl:template match="Analysis">
		<h2>Analysis:</h2>
		<xsl:apply-templates select="CellAnalysis"/>
	</xsl:template>

	<xsl:template match="CellAnalysis">
		<dd>
			<h3>
				<h3>Cell n°<xsl:value-of select="@number"/>, <xsl:value-of select="@nTimePoints"/> timepoints:</h3>
			</h3>
			<body>
				<table width="30%" align="center" bgcolor="#FFFFF">
					<tr><td width="25%" align="center"><b>Distance (µm)</b></td><td width="25%" align="center"><b>Speed (µm/min)</b></td><td width="25%" align="center"><b>Acceleration (µm2/min)</b></td><td width="25%" align="center"><b>Angle (°)</b></td></tr>
					<xsl:for-each select="Values">
						<tr><td width="25%" align="center"><xsl:value-of select="round(100*@distance) div 100"/></td><td width="25%" align="center"><xsl:value-of select="round(100*@speed) div 100"/></td><td width="25%" align="center"><xsl:value-of select="round(100*@acceleration) div 100"/></td><td width="25%" align="center"><xsl:value-of select="round(100*@angle) div 100"/></td></tr>
					</xsl:for-each>
				</table>
			</body>
		</dd>
	</xsl:template>

	<xsl:template match="Summary">
		<dd>
			<h2>Summary:</h2>
			<body>
				<table width="50%" align="center" bgcolor="#FFFFF">
					<tr><td width="15%" align="center"><b>Cell n°</b></td><td width="15%" align="center"><b>Number of Timepoints</b></td><td width="15%" align="center"><b>Distance (µm)</b></td><td width="15%" align="center"><b>Speed (µm/min)</b></td><td width="15%" align="center"><b>Acceleration (µm2/min)</b></td><td width="15%" align="center"><b>Angle (°)</b></td></tr>
					<xsl:for-each select="CellSummary">
						<tr>
							<td width="15%" align="center"><xsl:value-of select="@number"/></td>
							<td width="15%" align="center"><xsl:value-of select="@nTimePoints"/></td>
							<td width="15%" align="center"><xsl:value-of select="round(100*@avrDistance) div 100"/>&#x00B1;<xsl:value-of select="round(100*@SDDistance) div 100"/></td>
							<td width="15%" align="center"><xsl:value-of select="round(100*@avrSpeed) div 100"/>&#x00B1;<xsl:value-of select="round(100*@SDSpeed) div 100"/></td>
							<td width="15%" align="center"><xsl:value-of select="round(100*@avrAcceleration) div 100"/>&#x00B1;<xsl:value-of select="round(100*@SDAcceleration) div 100"/></td>
							<td width="15%" align="center"><xsl:value-of select="round(100*@avrAngle) div 100"/>&#x00B1;<xsl:value-of select="round(100*@SDAngle) div 100"/></td>
						</tr>
					</xsl:for-each>
				</table>
			</body>
		</dd>
	</xsl:template>

</xsl:stylesheet>
