# Supplementary material for: Automated Cell Tracking and Analysis in Phase-Contrast Videos (iTrack4U): Development of Java Software Based on Combined Mean-Shift Processes
Source: PLoS One. 2013 Nov 27;8(11):e81266. doi: 10.1371/journal.pone.0081266 (PMC3842324; doi:10.1371/journal.pone.0081266)
Supplement: File S2 — iTrack4U Software. (ZIP) [file pone.0081266.s002.zip › iTrack4U publi/iTrack4U-Mac.app/Contents/Resources/Java/init.xml]

<?xml version="1.0" encoding="UTF-8" standalone="yes"?>
<?xml-stylesheet type="text/xsl" href="Full_report.xsl"?>
<TrackingReport imageTitle="">
	<Options>
		<trackPreprocessorOptions doGradient="true" gradientRadius="12" gradientThreshold="50" doLocalEqualisation="true" gradientLocalEqualisation="10" doLaunchWhenOked="true" />
		<detectCellsOptions minThreshold="128" maxThreshold="256" minSize="10" maxSize="1000" />
		<sectorRoiOptions ndir="8" radius="25.0" rbOnrw="0.5" Pw="0.2" Pb="0.8" kappa="1.55" beta="0.05" minRad="5.0" maxRad="51.0" itCent="5.0" itKernel="5.0" />
		<calibration pixelWidth="0.465" pixelHeight="0.465" timeInterval="4.0" speedThreshold="0.5" />
		<trackVisualisationOptions lineWidth="2" fontSize="18" drawNumbers="true" />
	</Options>
	<Tracks number="4">
		<Cell number="1" nTimePoints="21" inputType="0" startX="588" startY="459" endTime="117" tag="">
			<track ndir="8" radius="25.0" rbOnrw="0.5" Pw="0.2" Pb="0.8" kappa="1.55" beta="0.05" minRad="5.0" maxRad="51.0">
				<coord x="606.3426248153538" y="517.9841088314224" t="97" Xgw0="628.1009264734871" Ygw0="518.0013305736251" rw0="34.343081917808476" rb0="17.171540958904238" Xgw1="626.0565504406756" Ygw1="537.4062467081008" rw1="43.054151250217465" rb1="21.527075625108733" Xgw2="606.290676416819" Ygw2="543.9433272394881" rw2="40.528998334312405" rb2="20.264499167156202" Xgw3="587.8864477768221" Ygw3="535.7275531954676" rw3="40.002856861753834" rb3="20.001428430876917" Xgw4="567.2650141072148" Ygw4="516.2951393553973" rw4="59.89947473327574" rb4="29.94973736663787" Xgw5="583.4379476099148" Ygw5="496.63046539292566" rw5="48.41467776063786" rb5="24.20733888031893" Xgw6="606.1319489445262" Ygw6="479.58977908689246" rw6="58.840474346919244" rb6="29.420237173459622" Xgw7="626.0720086204204" Ygw7="498.0985882499922" rw7="43.5519152512959" rb7="21.77595762564795" />
				<coord x="602.5332466642217" y="530.7932983378255" t="98" Xgw0="621.4423593416432" Ygw0="530.566937538737" rw0="29.703130033729007" rb0="14.851565016864503" Xgw1="619.0976077217938" Ygw1="547.0125848612201" rw1="35.994174455336626" rb1="17.997087227668313" Xgw2="602.7304534869953" Ygw2="556.4503098235782" rw2="39.63853201829128" rb2="19.81926600914564" Xgw3="586.717382764547" Ygw3="546.763884114903" rw3="34.95437848601796" rb3="17.47718924300898" Xgw4="578.7638703326068" Ygw4="529.8911468954363" rw4="36.883073827608634" rb4="18.441536913804317" Xgw5="588.8852317469089" Ygw5="520.118774607999" rw5="27.370999874666044" rb5="13.685499937333022" Xgw6="601.9238843181251" Ygw6="498.52478184991276" rw6="49.3813286241552" rb6="24.6906643120776" Xgw7="622.8149843761355" Ygw7="511.3106968970278" rw7="43.26904264595719" rb7="21.634521322978596" />
				<coord x="612.4665416913508" y="515.2859607617905" t="99" Xgw0="627.7460185919147" Ygw0="515.0557397131945" rw0="24.043481847277167" rb0="12.021740923638584" Xgw1="627.7142505658892" Ygw1="530.0065446314339" rw1="32.750152942694385" rb1="16.375076471347192" Xgw2="611.7856615066316" Ygw2="540.5828684375808" rw2="38.80508516073194" rb2="19.40254258036597" Xgw3="595.0595203119575" Ygw3="530.714898106354" rw3="35.79316312757113" rb3="17.896581563785563" Xgw4="588.8501535656013" Ygw4="515.5456377771379" rw4="36.31913201351509" rb4="18.159566006757544" Xgw5="601.5810326573825" Ygw5="505.16536362896" rw5="23.428261460993056" rb5="11.714130730496528" Xgw6="612.1512980269989" Ygw6="496.6976462443752" rw6="28.917127390370354" rb6="14.458563695185177" Xgw7="624.4398537729342" Ygw7="503.1481583666713" rw7="26.647330225653672" rb7="13.323665112826836" />
				<coord x="601.5587890909054" y="505.35226532891534" t="100" Xgw0="616.7386125057052" Ygw0="505.8821542674578" rw0="23.325465596479376" rb0="11.662732798239688" Xgw1="612.1923209154982" Ygw1="516.5359765231699" rw1="23.683218085581064" rb1="11.841609042790532" Xgw2="601.6299021333521" Ygw2="520.966714778568" rw2="23.95207655828409" rb2="11.976038279142045" Xgw3="593.5754544265725" Ygw3="513.6325029423303" rw3="17.8962539456447" rb3="8.94812697282235" Xgw4="591.2065883820014" Ygw4="505.6296892860854" rw4="16.20864955089106" rb4="8.10432477544553" Xgw5="595.5276679841897" Ygw5="498.998023715415" rw5="13.859771361510093" rb5="6.929885680755047" Xgw6="601.6723535733477" Ygw6="495.82939279957014" rw6="14.982988167447473" rb6="7.491494083723737" Xgw7="610.7331579401363" Ygw7="496.6086862762012" rw7="19.621383934741473" rb7="9.810691967370737" />
				<coord x="596.3126045879768" y="511.8400910460614" t="101" Xgw0="611.2542114790757" Ygw0="512.445373229688" rw0="23.074027214061058" rb0="11.537013607030529" Xgw1="609.3736980002825" Ygw1="524.6565610511038" rw1="27.999769896095817" rb1="13.999884948047908" Xgw2="596.5870307167236" Ygw2="527.2627063923992" rw2="23.767861672706445" rb2="11.883930836353223" Xgw3="588.7282377393973" Ygw3="520.0289256198347" rw3="17.48981072450902" rb3="8.74490536225451" Xgw4="582.2853791691547" Ygw4="512.2805169325259" rw4="21.719733826723544" rb4="10.859866913361772" Xgw5="587.554326274883" Ygw5="503.16920453644224" rw5="19.202197062032862" rb5="9.601098531016431" Xgw6="596.0031470901521" Ygw6="501.5742713275879" rw6="16.177751729766772" rb6="8.088875864883386" Xgw7="605.4928093984201" Ygw7="503.534838971035" rw7="19.2833598661157" rb7="9.64167993305785" />
				<coord x="602.0936559311131" y="506.62157781446035" t="102" Xgw0="614.2356189516854" Ygw0="506.99940641076375" rw0="18.963590699953134" rb0="9.481795349976567" Xgw1="614.4284293960065" Ygw1="519.6307962108868" rw1="27.473776096795802" rb1="13.736888048397901" Xgw2="602.3548210470085" Ygw2="525.3567574786325" rw2="28.666128385132772" rb2="14.333064192566386" Xgw3="591.7047156367405" Ygw3="518.2174245368572" rw3="24.001247656045805" rb3="12.000623828022903" Xgw4="588.9185833828707" Ygw4="506.04273172070054" rw4="20.494905366047185" rb4="10.247452683023592" Xgw5="593.2925057774843" Ygw5="498.1222763288214" rw5="19.09212280898011" rb5="9.546061404490056" Xgw6="602.01128613966" Ygw6="497.52103544328116" rw6="14.476993602375206" rb6="7.238496801187603" Xgw7="610.8960077852713" Ygw7="498.23883130403294" rw7="18.97460676510335" rb7="9.487303382551675" />
				<coord x="598.9017174385816" y="495.1424008231375" t="103" Xgw0="610.9450405652971" Ygw0="495.2400331501352" rw0="18.729354994068697" rb0="9.364677497034348" Xgw1="609.9380646655856" Ygw1="506.9819803421915" rw1="24.82840943051734" rb1="12.41420471525867" Xgw2="599.1463022962973" Ygw2="512.7226686851823" rw2="26.884428572175718" rb2="13.442214286087859" Xgw3="589.5220852267311" Ygw3="504.73445295370044" rw3="20.749814434669393" rb3="10.374907217334696" Xgw4="587.6898322383109" Ygw4="495.4204567200357" rw4="17.50955619156054" rb4="8.75477809578027" Xgw5="591.0622927522501" Ygw5="487.95132638559926" rw5="16.659509200082677" rb5="8.329754600041339" Xgw6="599.7241967330821" Ygw6="485.69924609585354" rw6="14.952666847208357" rb6="7.476333423604179" Xgw7="607.7215934100484" Ygw7="486.78875055021064" rw7="18.88289570028386" rb7="9.44144785014193" />
				<coord x="596.6751691326484" y="494.2067643542292" t="104" Xgw0="610.0550847457627" Ygw0="494.08347161313264" rw0="20.721447155191463" rb0="10.360723577595731" Xgw1="607.7916248913842" Ygw1="506.07409264086624" rw1="24.9625070756392" rb1="12.4812535378196" Xgw2="596.8993400754199" Ygw2="511.93873557307734" rw2="27.131099046631522" rb2="13.565549523315761" Xgw3="587.1400708012799" Ygw3="503.30553475389746" rw3="20.42586197930809" rb3="10.212930989654046" Xgw4="585.2261324041812" Ygw4="494.69120209059236" rw4="17.892476299113586" rb4="8.946238149556793" Xgw5="588.2125365242799" Ygw5="486.8325448726868" rw5="17.547145811899096" rb5="8.773572905949548" Xgw6="597.3292324641939" Ygw6="484.9038437997307" rw6="14.751050525283842" rb6="7.375525262641921" Xgw7="605.8396332073359" Ygw7="485.5736851929628" rw7="19.55800718266902" rb7="9.77900359133451" />
				<coord x="589.0872849703678" y="484.9813562879898" t="105" Xgw0="606.9810169568269" Ygw0="485.93555726607957" rw0="27.57040277685802" rb0="13.78520138842901" Xgw1="603.8832925526416" Ygw1="501.2780266740187" rw1="33.59628510686232" rb1="16.79814255343116" Xgw2="590.5904755964015" Ygw2="507.9498551447859" rw2="35.077913452162775" rb2="17.538956726081388" Xgw3="580.3904157003911" Ygw3="494.50595341109687" rw3="20.17647012428751" rb3="10.088235062143754" Xgw4="579.2671900826447" Ygw4="484.92892561983473" rw4="15.644741710936277" rb4="7.822370855468138" Xgw5="578.1346510191477" Ygw5="475.03446571958" rw5="22.970521175973374" rb5="11.485260587986687" Xgw6="588.9910533111972" Ygw6="475.54298099981554" rw6="15.083175859322434" rb6="7.541587929661217" Xgw7="598.4758760345131" Ygw7="476.9348476844515" rw7="19.391832047366876" rb7="9.695916023683438" />
				<coord x="575.1916890473657" y="472.46472512341643" t="106" Xgw0="594.8522115874724" Ygw0="474.0359347567537" rw0="30.266834625994736" rb0="15.133417312997368" Xgw1="591.882498035848" Ygw1="489.50903509893845" rw1="36.3518454777088" rb1="18.1759227388544" Xgw2="576.1148273203414" Ygw2="491.9673650067796" rw2="29.97420440633146" rb2="14.98710220316573" Xgw3="567.0719624942627" Ygw3="481.12572946036323" rw3="18.705845519678217" rb3="9.352922759839108" Xgw4="564.7416078218359" Ygw4="472.33921781640413" rw4="16.613268476009175" rb4="8.306634238004587" Xgw5="560.7120917487957" Ygw5="457.30359747204665" rw5="32.09493077281808" rb5="16.04746538640904" Xgw6="574.679142800711" Ygw6="462.9985186648232" rw6="15.18382038626593" rb6="7.591910193132965" Xgw7="583.1096358118361" Ygw7="465.53780981284774" rw7="16.715508596674912" rb7="8.357754298337456" />
				<coord x="578.0983853650077" y="467.46976830060055" t="107" Xgw0="592.5083754107558" Ygw0="468.12414843311694" rw0="22.416174543107285" rb0="11.208087271553643" Xgw1="590.0945995652901" Ygw1="479.8177227888313" rw1="26.525749587088765" rb1="13.262874793544382" Xgw2="578.3176625456113" Ygw2="484.90612153777465" rw2="26.852657096640346" rb2="13.426328548320173" Xgw3="567.7217657439065" Ygw3="478.55657880224993" rw3="23.535866919195154" rb3="11.767933459597577" Xgw4="564.0674573968182" Ygw4="468.53997055992755" rw4="21.896150496887483" rb4="10.948075248443741" Xgw5="563.5283914286898" Ygw5="452.5443901023749" rw5="31.88884198046574" rb5="15.94442099023287" Xgw6="578.0644835545297" Ygw6="457.17743796884014" rw6="16.331135381900975" rb6="8.165567690950487" Xgw7="586.8420843978504" Ygw7="459.4473174169677" rw7="18.648904380561653" rb7="9.324452190280827" />
				<coord x="590.5815777831325" y="468.68453964690775" t="108" Xgw0="603.6101288011585" Ygw0="468.7391586007164" rw0="20.258361724438448" rb0="10.129180862219224" Xgw1="599.0203028574392" Ygw1="477.7809210185137" rw1="19.34429950155877" rb1="9.672149750779385" Xgw2="590.3596475949955" Ygw2="482.6031670004935" rw2="21.57143570341466" rb2="10.78571785170733" Xgw3="579.3667301285102" Ygw3="479.69159374656755" rw3="24.212434861761036" rb3="12.106217430880518" Xgw4="573.545738200557" Ygw4="469.50238297365325" rw4="26.187815847987288" rb4="13.093907923993644" Xgw5="578.9829797216286" Ygw5="457.6073606839389" rw5="24.690246089255126" rb5="12.345123044627563" Xgw6="590.3179051483642" Ygw6="458.31807422436384" rw6="16.343209003894806" rb6="8.171604501947403" Xgw7="599.7257197696737" Ygw7="460.46714011516315" rw7="19.176480034893416" rb7="9.588240017446708" />
				<coord x="591.2495076237325" y="464.4377745416498" t="109" Xgw0="603.9621649637198" Ygw0="463.95394639419516" rw0="19.953735476217975" rb0="9.976867738108988" Xgw1="602.1514746182957" Ygw1="476.816651441994" rw1="25.50988145330956" rb1="12.75494072665478" Xgw2="591.0384440434855" Ygw2="484.15655845829605" rw2="30.258367784809767" rb2="15.129183892404884" Xgw3="578.3008318823757" Ygw3="477.34144257432126" rw3="28.138677282933415" rb3="14.069338641466707" Xgw4="571.3395097853589" Ygw4="464.9288861731243" rw4="30.54718463791512" rb4="15.27359231895756" Xgw5="579.5049634360213" Ygw5="453.47951755401874" rw5="24.873459369730487" rb5="12.436729684865243" Xgw6="590.8205160009923" Ygw6="454.0441577772265" rw6="16.538426705397246" rb6="8.269213352698623" Xgw7="600.4360726488042" Ygw7="456.08110052148896" rw7="19.507500987887884" rb7="9.753750493943942" />
				<coord x="592.4236082886256" y="444.70401406462923" t="110" Xgw0="605.0898220468637" Ygw0="444.9137209115066" rw0="19.765537201664255" rb0="9.882768600832128" Xgw1="604.6950200066264" Ygw1="457.9418533527028" rw1="27.69164380797335" rb1="13.845821903986675" Xgw2="591.9072908896312" Ygw2="464.37630136542015" rw2="30.089399790184732" rb2="15.044699895092366" Xgw3="582.9288393504113" Ygw3="454.52561698137333" rw3="21.227351150706973" rb3="10.613675575353486" Xgw4="575.4253298242062" Ygw4="445.7936532037656" rw4="26.193320039174036" rb4="13.096660019587018" Xgw5="583.2806849429214" Ygw5="435.26743604699607" rw5="20.45964810433556" rb5="10.22982405216778" Xgw6="591.9354471840597" Ygw6="434.39354926758256" rw6="16.31114787774847" rb6="8.155573938874236" Xgw7="599.5188315371526" Ygw7="437.33131026659106" rw7="16.178970510644344" rb7="8.089485255322172" />
				<coord x="597.7557850914618" y="450.2721734878735" t="111" Xgw0="606.9336059354187" Ygw0="450.09185566141133" rw0="14.387248372767846" rb0="7.193624186383923" Xgw1="605.9234300020863" Ygw1="457.8462862507824" rw1="17.27249553729539" rb1="8.636247768647696" Xgw2="597.5135372273753" Ygw2="461.2753321634495" rw2="17.076376473739078" rb2="8.538188236869539" Xgw3="592.4244840066517" Ygw3="455.61073070527243" rw3="11.979915355342479" rb3="5.9899576776712395" Xgw4="584.505079554792" Ygw4="450.55042205124374" rw4="20.386264346517184" rb4="10.193132173258592" Xgw5="588.1331627333902" Ygw5="440.0671500331722" rw5="21.52404018203197" rb5="10.762020091015986" Xgw6="596.9144935492726" Ygw6="436.49659621191324" rw6="21.192629010619804" rb6="10.596314505309902" Xgw7="604.8245607304534" Ygw7="443.35951047341365" rw7="15.428886491549253" rb7="7.714443245774627" />
				<coord x="602.7177242279712" y="461.938635948042" t="112" Xgw0="611.6218078265663" Ygw0="462.04354216424764" rw0="13.906314376557402" rb0="6.953157188278701" Xgw1="609.8291525026374" Ygw1="467.9756769429141" rw1="14.530149504404202" rb1="7.265074752202101" Xgw2="602.0324232081912" Ygw2="470.70185275475376" rw2="13.737374961946593" rb2="6.868687480973296" Xgw3="597.540257819104" Ygw3="467.0939349112426" rw3="11.552793635489273" rb3="5.7763968177446365" Xgw4="592.7034726688103" Ygw4="461.3643515541265" rw4="15.56435399158734" rb4="7.78217699579367" Xgw5="592.8555887759843" Ygw5="451.8558513969415" rw5="21.5623566928573" rb5="10.78117834642865" Xgw6="602.2131434913108" Ygw6="447.85016520796023" rw6="21.552715458229386" rb6="10.776357729114693" Xgw7="609.3297081111423" Ygw7="455.23722986247543" rw7="14.656551812731614" rb7="7.328275906365807" />
				<coord x="595.9685060326563" y="466.1381665216844" t="113" Xgw0="606.7687347987701" Ygw0="465.53313294479375" rw0="16.803779203130727" rb0="8.401889601565363" Xgw1="602.1704081632653" Ygw1="472.33710575139145" rw1="13.787446376201359" rb1="6.8937231881006795" Xgw2="596.1166583398758" Ygw2="475.04514310184857" rw2="13.992844453456577" rb2="6.9964222267282885" Xgw3="590.5990915735616" Ygw3="471.3221781351154" rw3="11.865585559352208" rb3="5.932792779676104" Xgw4="586.1626074498568" Ygw4="466.0228124311219" rw4="15.315691970204035" rb4="7.657845985102018" Xgw5="586.0838353634405" Ygw5="455.7653137504947" rw5="21.97406301112813" rb5="10.987031505564065" Xgw6="595.5354420201332" Ygw6="449.5505961125114" rw6="25.30902754347096" rb6="12.65451377173548" Xgw7="605.3593079567411" Ygw7="456.17801671141444" rw7="21.03272239664988" rb7="10.51636119832494" />
				<coord x="593.1230056360677" y="467.0004355359789" t="114" Xgw0="604.4125765099897" Ygw0="466.6054394271856" rw0="17.512164069564804" rb0="8.756082034782402" Xgw1="600.4039147774979" Ygw1="474.9068010075567" rw1="16.70471739234326" rb1="8.35235869617163" Xgw2="593.2518390984504" Ygw2="475.5109563311942" rw2="13.411276787434309" rb2="6.705638393717154" Xgw3="588.4406859448554" Ygw3="472.01809011432414" rw3="10.983888707282663" rb3="5.4919443536413315" Xgw4="585.0691844004018" Ygw4="466.791350808293" rw4="12.741346578157149" rb4="6.370673289078574" Xgw5="583.5348729792148" Ygw5="456.7429304593277" rw5="21.553420059381395" rb5="10.776710029690697" Xgw6="593.5215370557096" Ygw6="450.33449395008824" rw6="25.42571357437202" rb6="12.71285678718601" Xgw7="603.1354924720836" Ygw7="456.57441711272827" rw7="22.163327395280454" rb7="11.081663697640227" />
				<coord x="594.2753772711219" y="466.967670611966" t="115" Xgw0="606.0604537668465" Ygw0="466.6519666461976" rw0="18.310344608462298" rb0="9.155172304231149" Xgw1="602.4370656185591" Ygw1="475.74114461007525" rw1="18.59523665527548" rb1="9.29761832763774" Xgw2="594.6821162754385" Ygw2="478.3728465101754" rw2="17.7553916724153" rb2="8.87769583620765" Xgw3="588.1494471034824" Ygw3="473.31911206469715" rw3="13.944338866407666" rb3="6.972169433203833" Xgw4="584.4468363379286" Ygw4="466.73591375044185" rw4="15.42714339779782" rb4="7.71357169889891" Xgw5="584.1593068308476" Ygw5="456.7688816941776" rw5="22.10290021306359" rb5="11.051450106531796" Xgw6="594.0860712552852" Ygw6="451.0534068066819" rw6="24.386005286350393" rb6="12.193002643175197" Xgw7="603.8427294229976" Ygw7="456.73930733676195" rw7="21.573672322234977" rb7="10.786836161117488" />
				<coord x="590.1614702795758" y="461.6032508525526" t="116" Xgw0="604.4384579508596" Ygw0="461.88915859320343" rw0="22.030444050383238" rb0="11.015222025191619" Xgw1="601.1672815047593" Ygw1="472.76144282005737" rw1="24.081396829811357" rb1="12.040698414905679" Xgw2="590.2798801146729" Ygw2="472.85976022934585" rw2="17.579491800520103" rb2="8.789745900260051" Xgw3="583.6769749900755" Ygw3="468.2273521238587" rw3="14.65300262391145" rb3="7.326501311955725" Xgw4="580.8048378229796" Ygw4="461.80834249587684" rw4="14.78431540412315" rb4="7.392157702061575" Xgw5="580.6966154467092" Ygw5="451.63074062328826" rw5="21.248737023025477" rb5="10.624368511512738" Xgw6="590.5749334547493" Ygw6="445.81078383300644" rw6="24.265740859853448" rb6="12.132870429926724" Xgw7="599.9152787307925" Ygw7="451.299700580126" rw7="21.895224990114375" rb7="10.947612495057188" />
				<coord x="580.927676159944" y="465.2986607666554" t="117" Xgw0="600.9029719400584" Ygw0="465.01255908679474" rw0="30.56509953324723" rb0="15.282549766623616" Xgw1="592.8084266666667" Ygw1="476.12141333333335" rw1="24.813335398827732" rb1="12.406667699413866" Xgw2="581.505975280347" Ygw2="476.5886469673406" rw2="17.794759123100274" rb2="8.897379561550137" Xgw3="574.0351043643263" Ygw3="471.99769585253455" rw3="15.301675674007663" rb3="7.650837837003832" Xgw4="571.1116725618999" Ygw4="464.93153107630116" rw4="15.612630932199966" rb4="7.806315466099983" Xgw5="571.8640054869685" Ygw5="455.1072976680384" rw5="21.23143841077707" rb5="10.615719205388535" Xgw6="581.4998059040461" Ygw6="447.32896617436876" rw6="27.622242944630873" rb6="13.811121472315437" Xgw7="595.010589412862" Ygw7="450.8936850246821" rw7="30.812364935437667" rb7="15.406182467718834" />
			</track>
		</Cell>
		<Cell number="2" nTimePoints="12" inputType="0" startX="882" startY="354" endTime="117" tag="">
			<track ndir="8" radius="25.0" rbOnrw="0.5" Pw="0.2" Pb="0.8" kappa="1.55" beta="0.05" minRad="5.0" maxRad="51.0">
				<coord x="843.8663623925285" y="366.64243366184326" t="106" Xgw0="862.8001734271124" Ygw0="366.34960015415743" rw0="29.773805556435217" rb0="14.886902778217609" Xgw1="860.6015669897705" Ygw1="383.1092486877897" rw1="36.461996053111356" rb1="18.230998026555678" Xgw2="844.0110211869983" Ygw2="393.08112909593365" rw2="40.82199628460218" rb2="20.41099814230109" Xgw3="830.0339063614038" Ygw3="379.4598352214212" rw3="29.658779342710343" rb3="14.829389671355171" Xgw4="820.2494472180117" Ygw4="364.9478298961187" rw4="36.7557509740579" rb4="18.37787548702895" Xgw5="819.5396558959295" Ygw5="341.6847026191622" rw5="53.210323166389735" rb5="26.605161583194867" Xgw6="841.5844443943967" Ygw6="339.76818611774246" rw6="41.60516349930762" rb6="20.80258174965381" Xgw7="859.1965758211041" Ygw7="350.96155136268345" rw7="34.181708655941385" rb7="17.090854327970693" />
				<coord x="860.8804754665764" y="363.893333546036" t="107" Xgw0="880.2850669497061" Ygw0="363.7470199216199" rw0="30.30205140243037" rb0="15.151025701215184" Xgw1="875.8669613028953" Ygw1="379.08358853006683" rw1="33.1491617339285" rb1="16.57458086696425" Xgw2="860.7378971133688" Ygw2="387.81665860345106" rw2="36.955699965870764" rb2="18.477849982935382" Xgw3="843.4131787330317" Ygw3="379.19065436825616" rw3="35.917718473104046" rb3="17.958859236552023" Xgw4="832.6596041397323" Ygw4="363.34609882068816" rw4="43.29102321705746" rb4="21.64551160852873" Xgw5="843.5191956755477" Ygw5="348.45378636179805" rw5="35.93924772640023" rb5="17.969623863200116" Xgw6="859.8735689233009" Ygw6="344.73284362385016" rw6="29.98073078780068" rb6="14.99036539390034" Xgw7="875.0490233626963" Ygw7="350.00674071237074" rw7="30.940879318267207" rb7="15.470439659133604" />
				<coord x="858.860569012539" y="357.8865863095573" t="108" Xgw0="878.4807511147396" Ygw0="358.2031024304465" rw0="30.468811889852347" rb0="15.234405944926174" Xgw1="875.0171618379775" Ygw1="374.08343329027497" rw1="35.26123896661678" rb1="17.63061948330839" Xgw2="858.9610599651654" Ygw2="376.6913411296342" rw2="29.264731475572535" rb2="14.632365737786268" Xgw3="840.8488387188908" Ygw3="373.14521531411066" rw3="36.33432405401456" rb3="18.16716202700728" Xgw4="838.1131959903579" Ygw4="358.69115613103787" rw4="32.14780429063371" rb4="16.073902145316854" Xgw5="846.3059247257679" Ygw5="346.6461695093381" rw5="26.387863013611035" rb5="13.193931506805518" Xgw6="859.1688550214927" Ygw6="338.91637358343104" rw6="29.511661217405344" rb6="14.755830608702672" Xgw7="873.6071087418728" Ygw7="342.9160170092133" rw7="32.517105682520885" rb7="16.258552841260443" />
				<coord x="866.322504358684" y="364.39872685128495" t="109" Xgw0="879.745234375" Ygw0="364.47625" rw0="21.268142175782554" rb0="10.634071087891277" Xgw1="878.1769601128958" Ygw1="376.63622213921053" rw1="26.590907294519116" rb1="13.295453647259558" Xgw2="865.2743005786484" Ygw2="383.3369697934915" rw2="29.43208732384583" rb2="14.716043661922916" Xgw3="850.5600181323663" Ygw3="377.140132970686" rw3="31.34774785669062" rb3="15.67387392834531" Xgw4="845.6352642622207" Ygw4="364.5430418509697" rw4="31.965544834505895" rb4="15.982772417252948" Xgw5="850.377185932096" Ygw5="348.45094744020656" rw5="34.71040610563896" rb5="17.35520305281948" Xgw6="866.3339741279186" Ygw6="343.2098802515119" rw6="32.70342377325859" rb6="16.351711886629296" Xgw7="880.7174204205545" Ygw7="349.09819634805126" rw7="32.43655406349142" rb7="16.21827703174571" />
				<coord x="870.1759439136396" y="372.12206528800067" t="110" Xgw0="885.8127509867857" Ygw0="372.0516732452377" rw0="24.333768008335788" rb0="12.166884004167894" Xgw1="880.2853531757335" Ygw1="382.59986471090855" rw1="22.747472910589142" rb1="11.373736455294571" Xgw2="870.2574064077731" Ygw2="387.9507350839869" rw2="24.616361233014246" rb2="12.308180616507123" Xgw3="858.2002659504437" Ygw3="383.8287252810912" rw3="25.968326404107692" rb3="12.984163202053846" Xgw4="852.2368279143537" Ygw4="372.1439333862014" rw4="27.723704224734554" rb4="13.861852112367277" Xgw5="857.7432814710043" Ygw5="359.3826388133319" rw5="27.519832371624236" rb5="13.759916185812118" Xgw6="870.059013861823" Ygw6="353.42953266904436" rw6="28.833629094716564" rb6="14.416814547358282" Xgw7="882.3452233889232" Ygw7="359.0649320568252" rw7="27.590712014943204" rb7="13.795356007471602" />
				<coord x="871.3809277509339" y="356.0721246017157" t="111" Xgw0="888.223383942595" Ygw0="355.6934649379446" rw0="26.317435393816865" rb0="13.158717696908433" Xgw1="884.168259294651" Ygw1="369.8439187537501" rw1="29.183395548400032" rb1="14.591697774200016" Xgw2="871.393714882101" Ygw2="381.3712636982561" rw2="38.763638680536346" rb2="19.381819340268173" Xgw3="855.4512338524081" Ygw3="372.1500025197803" rw3="34.83776417498234" rb3="17.41888208749117" Xgw4="848.6945165838094" Ygw4="356.4275617719077" rw4="34.92049180706986" rb4="17.46024590353493" Xgw5="859.2279516712583" Ygw5="344.7726789922661" rw5="25.945825178175692" rb5="12.972912589087846" Xgw6="870.980302587341" Ygw6="340.9507016518053" rw6="23.784760167474214" rb6="11.892380083737107" Xgw7="884.0870683135871" Ygw7="343.38457272498107" rw7="27.950945437975772" rb7="13.975472718987886" />
				<coord x="872.1473386744935" y="361.4121747493812" t="112" Xgw0="889.7777317782877" Ygw0="361.02932270350834" rw0="27.432552310681103" rb0="13.716276155340552" Xgw1="884.5298293759695" Ygw1="374.6590263691684" rw1="28.16649891598484" rb1="14.08324945799242" Xgw2="872.4124873135329" Ygw2="380.3170084831773" rw2="29.305783670787765" rb2="14.652891835393882" Xgw3="860.6988900269157" Ygw3="372.1803944453707" rw3="24.608840858672636" rb3="12.304420429336318" Xgw4="854.510039028621" Ygw4="361.36298785776233" rw4="27.436702867751343" rb4="13.718351433875672" Xgw5="856.7257183209465" Ygw5="347.3150540621889" rw5="32.23195043441955" rb5="16.115975217209776" Xgw6="872.8734248163896" Ygw6="339.61163509856976" rw6="33.584772534845435" rb6="16.792386267422717" Xgw7="886.3531205627985" Ygw7="346.5480992642313" rw7="31.741401804972593" rb7="15.870700902486297" />
				<coord x="881.4127537858049" y="356.2369514396067" t="113" Xgw0="899.6632231404959" Ygw0="356.17291154791155" rw0="28.418095736037262" rb0="14.209047868018631" Xgw1="894.5031555922114" Ygw1="367.71522573242015" rw1="27.18039415096455" rb1="13.590197075482275" Xgw2="880.2320141969832" Ygw2="379.0658030168589" rw2="35.20453048597851" rb2="17.602265242989255" Xgw3="865.345150474974" Ygw3="371.35929592081106" rw3="34.03445808174427" rb3="17.017229040872135" Xgw4="856.7918219288506" Ygw4="355.8614199455505" rw4="37.80265317797208" rb4="18.90132658898604" Xgw5="870.7790889780505" Ygw5="345.33526079773424" rw5="23.968780171099358" rb5="11.984390085549679" Xgw6="881.0261800181273" Ygw6="334.873335424946" rw6="33.00718842306993" rb6="16.503594211534963" Xgw7="893.4652093442049" Ygw7="343.4279925966685" rw7="27.442166528456863" rb7="13.721083264228431" />
				<coord x="878.2609925120497" y="362.87171302125364" t="114" Xgw0="898.8908281863568" Ygw0="363.626783353395" rw0="31.858063222987276" rb0="15.929031611493638" Xgw1="889.0735965191552" Ygw1="372.97819165870743" rw1="23.253952225717722" rb1="11.626976112858861" Xgw2="878.215087539634" Ygw2="383.22987770053373" rw2="31.43776351567022" rb2="15.71888175783511" Xgw3="865.6372131409403" Ygw3="374.99177360097974" rw3="27.229278531532923" rb3="13.614639265766462" Xgw4="858.504489249429" Ygw4="362.94859021816177" rw4="30.55196111707773" rb4="15.275980558538865" Xgw5="869.4753417546289" Ygw5="354.74796677625886" rw5="19.08008676355956" rb5="9.54004338177978" Xgw6="879.157384602011" Ygw6="337.5757439656921" rw6="38.73198367142891" rb6="19.365991835714453" Xgw7="892.3406923050997" Ygw7="348.10578381475614" rw7="31.50328159964701" rb7="15.751640799823505" />
				<coord x="880.795981061842" y="362.90136747951885" t="115" Xgw0="896.7557453454644" Ygw0="363.56963829734485" rw0="24.770265057748908" rb0="12.385132528874454" Xgw1="890.7953991754123" Ygw1="371.808751874063" rw1="20.9677705274901" rb1="10.48388526374505" Xgw2="880.1729107898449" Ygw2="381.6982105077574" rw2="28.9424726016784" rb2="14.4712363008392" Xgw3="868.9484271949395" Ygw3="374.18203103930176" rw3="25.337592930774715" rb3="12.668796465387357" Xgw4="862.6396342197088" Ygw4="362.89860827016406" rw4="27.984140469628286" rb4="13.992070234814143" Xgw5="872.5008808122016" Ygw5="354.37840155764684" rw5="18.761744961018195" rb5="9.380872480509097" Xgw6="880.9929657462426" Ygw6="343.1147326109752" rw6="30.38618308143324" rb6="15.19309154071662" Xgw7="890.8080046547327" Ygw7="352.34087251479366" rw7="22.676940108818577" rb7="11.338470054409289" />
				<coord x="875.5407703005052" y="364.01654922904356" t="116" Xgw0="895.0944238595639" Ygw0="364.43399339933995" rw0="30.14461206463543" rb0="15.072306032317716" Xgw1="887.0585743361576" Ygw1="374.3620722298481" rw1="24.142414702029395" rb1="12.071207351014698" Xgw2="876.2465407554672" Ygw2="383.9421868787276" rw2="30.704197429699732" rb2="15.352098714849866" Xgw3="865.1903314495189" Ygw3="374.07601955093935" rw3="22.598554188720833" rb3="11.299277094360416" Xgw4="859.3367678518238" Ygw4="363.9124671667253" rw4="25.206182396981966" rb4="12.603091198490983" Xgw5="867.5362221224368" Ygw5="355.2150875617423" rw5="18.863623512749616" rb5="9.431811756374808" Xgw6="877.2125033816579" Ygw6="341.5174095704897" rw6="34.56660586682645" rb6="17.283302933413225" Xgw7="888.5974322837893" Ygw7="350.49678605802285" rw7="29.0212628691226" rb7="14.5106314345613" />
				<coord x="875.8417967238678" y="359.03786063314215" t="117" Xgw0="892.3079820484052" Ygw0="358.91989329791863" rw0="25.602317671948036" rb0="12.801158835974018" Xgw1="887.9911310008137" Ygw1="369.6894873881204" rw1="25.147095682310205" rb1="12.573547841155102" Xgw2="876.1458598939811" Ygw2="381.76283298664697" rw2="34.82075457285133" rb2="17.410377286425664" Xgw3="864.0393056049295" Ygw3="370.90450290318756" rw3="25.999978527085478" rb3="12.999989263542739" Xgw4="855.3223326994892" Ygw4="358.0657174276616" rw4="31.604038696984674" rb4="15.802019348492337" Xgw5="867.780443522241" Ygw5="350.5758008040462" rw5="18.564716921385774" rb5="9.282358460692887" Xgw6="877.0078262342998" Ygw6="339.72468387943997" rw6="29.84567430549292" rb6="14.92283715274646" Xgw7="887.2863116197183" Ygw7="347.53023767605634" rw7="25.253432026573062" rb7="12.626716013286531" />
			</track>
		</Cell>
		<Cell number="3" nTimePoints="8" inputType="0" startX="663" startY="198" endTime="117" tag="">
			<track ndir="8" radius="25.0" rbOnrw="0.5" Pw="0.2" Pb="0.8" kappa="1.55" beta="0.05" minRad="5.0" maxRad="51.0">
				<coord x="666.7143741895001" y="157.01382105019786" t="110" Xgw0="696.6843615262425" Ygw0="156.74722015106818" rw0="46.487828535809506" rb0="23.243914267904753" Xgw1="696.8497413226218" Ygw1="192.6195144946482" rw1="71.04240200636202" rb1="35.52120100318101" Xgw2="667.0971459934138" Ygw2="180.90704150912714" rw2="37.542557698479726" rb2="18.771278849239863" Xgw3="647.6603344269234" Ygw3="175.7290542209052" rw3="41.682781884523294" rb3="20.841390942261647" Xgw4="640.3161019978552" Ygw4="156.88126067442508" rw4="41.22722203642852" rb4="20.61361101821426" Xgw5="646.9842391104913" Ygw5="137.4699827529265" rw5="43.248375997985505" rb5="21.624187998992753" Xgw6="667.5739515774786" Ygw6="124.63529366166249" rw6="50.049455884015636" rb6="25.024727942007818" Xgw7="687.9124348271602" Ygw7="136.7238630541575" rw7="45.56355927185961" rb7="22.781779635929805" />
				<coord x="660.3682584644303" y="167.19343056784376" t="111" Xgw0="684.0842380952381" Ygw0="167.24090476190477" rw0="36.66887545313908" rb0="18.33443772656954" Xgw1="676.0568660952958" Ygw1="186.48580758949487" rw1="38.36251439732236" rb1="19.18125719866118" Xgw2="660.2530076110975" Ygw2="180.630247974466" rw2="21.533466905327657" rb2="10.766733452663829" Xgw3="645.7162228554583" Ygw3="181.24196718089811" rw3="31.63708997935377" rb3="15.818544989676885" Xgw4="637.1848884538101" Ygw4="167.7128909268896" rw4="35.89310620629843" rb4="17.946553103149213" Xgw5="642.8097218920847" Ygw5="149.81856429759924" rw5="38.12070201361671" rb5="19.060351006808354" Xgw6="660.4543698696282" Ygw6="140.93787220344439" rw6="40.4085431038157" rb6="20.20427155190785" Xgw7="677.2481098669729" Ygw7="150.31199157814146" rw7="36.89977855676634" rb7="18.44988927838317" />
				<coord x="660.417179957377" y="188.8253732283294" t="112" Xgw0="680.5780357256643" Ygw0="191.0345893247807" rw0="31.20572674154243" rb0="15.602863370771216" Xgw1="670.5089616208845" Ygw1="197.05745178258329" rw1="20.518245975093905" rb1="10.259122987546952" Xgw2="660.555487053021" Ygw2="196.77338382948741" rw2="13.046381025825953" rb2="6.523190512912977" Xgw3="649.9245860184354" Ygw3="198.36132637246104" rw3="22.21895641947832" rb3="11.10947820973916" Xgw4="641.5937251787133" Ygw4="188.39038919777602" rw4="29.066100452494208" rb4="14.533050226247104" Xgw5="644.0789493518239" Ygw5="174.05241935483872" rw5="33.7755606417452" rb5="16.8877803208726" Xgw6="659.9959881129272" Ygw6="165.72780725960519" rw6="35.35798382377765" rb6="17.678991911888826" Xgw7="674.0023151396099" Ygw7="175.46595107805996" rw7="29.397218052224755" rb7="14.698609026112377" />
				<coord x="666.2932684806694" y="218.1105502174344" t="113" Xgw0="687.544509369333" Ygw0="217.91613943179527" rw0="32.938350274507435" rb0="16.469175137253718" Xgw1="676.4432401125268" Ygw1="227.3708422968724" rw1="21.876059927823462" rb1="10.938029963911731" Xgw2="666.637431880109" Ygw2="231.6788714804723" rw2="21.630367991136293" rb2="10.815183995568146" Xgw3="653.1941304856185" Ygw3="229.97665445475096" rw3="27.670452195467945" rb3="13.835226097733972" Xgw4="647.6817156760927" Ygw4="217.92847393252427" rw4="29.051411581544215" rb4="14.525705790772108" Xgw5="645.7759209073572" Ygw5="194.59862491217504" rw5="47.59442677003365" rb5="23.797213385016825" Xgw6="666.7618638809932" Ygw6="191.26990780152076" rw6="41.173457379668704" rb6="20.586728689834352" Xgw7="684.7748436414176" Ygw7="198.61627519110493" rw7="41.19966028645009" rb7="20.599830143225045" />
				<coord x="665.3167558872663" y="206.60139475214936" t="114" Xgw0="685.846567825674" Ygw0="206.73608399725637" rw0="31.74378504668939" rb0="15.871892523344695" Xgw1="680.9869842829077" Ygw1="222.0166427384011" rw1="33.88073127631828" rb1="16.94036563815914" Xgw2="666.6873167248897" Ygw2="229.7710559196267" rw2="35.68995042474615" rb2="17.844975212373075" Xgw3="645.7115010436198" Ygw3="226.5984363391941" rw3="42.74949878455243" rb3="21.374749392276215" Xgw4="656.3197012802276" Ygw4="206.48221906116643" rw4="14.762311496100484" rb4="7.381155748050242" Xgw5="650.6733719557988" Ygw5="191.8642313056539" rw5="32.10460108232899" rb5="16.052300541164495" Xgw6="665.3730196749358" Ygw6="191.9871856287425" rw6="23.0325688004437" rb6="11.51628440022185" Xgw7="678.5203364932173" Ygw7="194.27150136571257" rw7="28.114374880175124" rb7="14.057187440087562" />
				<coord x="660.3611913343728" y="204.57673996053208" t="115" Xgw0="674.6678017014057" Ygw0="204.554917337369" rw0="22.12083374393787" rb0="11.060416871968934" Xgw1="671.2010612920501" Ygw1="214.94313811401588" rw1="23.14010706398948" rb1="11.57005353199474" Xgw2="660.2727111174296" Ygw2="217.54982940005686" rw2="20.157643963227482" rb2="10.078821981613741" Xgw3="649.4758982436327" Ygw3="215.896832000951" rw3="24.17933154576163" rb3="12.089665772880815" Xgw4="653.1067191207693" Ygw4="204.5589484201324" rw4="11.736567930539694" rb4="5.868283965269847" Xgw5="650.3715364472322" Ygw5="193.94784117897814" rw5="22.532982649846684" rb5="11.266491324923342" Xgw6="660.3099874851194" Ygw6="191.47551967278167" rw6="20.34601968331135" rb6="10.173009841655675" Xgw7="671.9035488331168" Ygw7="193.62992835295597" rw7="24.47858874761284" rb7="12.23929437380642" />
				<coord x="658.7568926407935" y="199.91420832175947" t="116" Xgw0="675.2570647133421" Ygw0="199.59274506463763" rw0="25.39989045942585" rb0="12.699945229712926" Xgw1="670.2569731465954" Ygw1="210.57342764696156" rw1="24.187971277652377" rb1="12.093985638826188" Xgw2="658.6510998423902" Ygw2="213.22123620914138" rw2="20.693994264161" rb2="10.3469971320805" Xgw3="647.4684592943249" Ygw3="211.37873616997854" rw3="24.790204449254325" rb3="12.395102224627163" Xgw4="651.6383746092811" Ygw4="199.96525607117096" rw4="11.581063790058895" rb4="5.7905318950294475" Xgw5="648.8250047987715" Ygw5="189.2228869409431" rw5="22.586519942212252" rb5="11.293259971106126" Xgw6="658.7326230262149" Ygw6="186.47740303541315" rw6="20.884504531698486" rb6="10.442252265849243" Xgw7="670.7146891535702" Ygw7="188.26573059315484" rw7="25.68008703158009" rb7="12.840043515790045" />
				<coord x="657.1527051202943" y="199.64970982167515" t="117" Xgw0="673.3816698349362" Ygw0="199.61471645555326" rw0="25.023336893440245" rb0="12.511668446720122" Xgw1="668.9720358445535" Ygw1="210.7354437789886" rw1="24.987450413672512" rb1="12.493725206836256" Xgw2="657.0364128848088" Ygw2="213.24752651896065" rw2="21.149648118697677" rb2="10.574824059348838" Xgw3="646.0535119047619" Ygw3="211.2846130952381" rw3="24.803778063615177" rb3="12.401889031807588" Xgw4="648.4699886163718" Ygw4="199.75323398530477" rw4="13.912339586382405" rb4="6.9561697931912025" Xgw5="646.7370962257736" Ygw5="188.71519891193472" rw5="23.362754864703867" rb5="11.681377432351933" Xgw6="657.0160865205557" Ygw6="185.99818077639307" rw6="21.229013908003537" rb6="10.614506954001769" Xgw7="669.3804840282158" Ygw7="188.2798168645218" rw7="25.71260589502368" rb7="12.85630294751184" />
			</track>
		</Cell>
		<Cell number="4" nTimePoints="118" inputType="0" startX="447" startY="165" endTime="117" tag="">
			<track ndir="8" radius="25.0" rbOnrw="0.5" Pw="0.2" Pb="0.8" kappa="1.55" beta="0.05" minRad="5.0" maxRad="51.0">
				<coord x="446.87996053627785" y="162.21350574172843" t="0" Xgw0="462.94570707070704" Ygw0="162.013336489899" rw0="24.99274844679937" rb0="12.496374223399686" Xgw1="459.66894045645796" Ygw1="174.6998597475456" rw1="27.653036970022267" rb1="13.826518485011134" Xgw2="447.04448456992776" Ygw2="182.08037863865178" rw2="30.589073996942663" rb2="15.294536998471331" Xgw3="434.4082042833608" Ygw3="174.51667215815485" rw3="27.13071234833234" rb3="13.56535617416617" Xgw4="429.65532173788563" Ygw4="162.36758285018968" rw4="26.69839589221151" rb4="13.349197946105756" Xgw5="437.7912715779237" Ygw5="152.80950644298565" rw5="20.591758750399453" rb5="10.295879375199727" Xgw6="446.9470402394413" Ygw6="145.9100432324576" rw6="25.34115229564192" rb6="12.67057614782096" Xgw7="460.79724242936896" Ygw7="148.15888456549936" rw7="30.459209254855416" rb7="15.229604627427708" />
				<coord x="444.7285489682861" y="154.19062914712845" t="1" Xgw0="457.8610171130233" Ygw0="154.51005510973604" rw0="20.481083561866726" rb0="10.240541780933363" Xgw1="455.65181325109006" Ygw1="165.29554397532704" rw1="24.074649265244307" rb1="12.037324632622154" Xgw2="443.5531003427114" Ygw2="171.0528413166494" rw2="26.02766694553355" rb2="13.013833472766775" Xgw3="432.5437511828907" Ygw3="166.4621790423317" rw3="26.602274539145377" rb3="13.301137269572688" Xgw4="430.3484428561009" Ygw4="154.9934359273576" rw4="22.345483158363372" rb4="11.172741579181686" Xgw5="437.26983769161404" Ygw5="146.66557709648333" rw5="16.73927283804398" rb5="8.36963641902199" Xgw6="444.5949614344386" Ygw6="141.23905639587298" rw6="20.210010065676386" rb6="10.105005032838193" Xgw7="456.49314411079115" Ygw7="142.49184149184148" rw7="25.568320754094128" rb7="12.784160377047064" />
				<coord x="432.94284268056276" y="159.4798665178088" t="2" Xgw0="446.2545835870374" Ygw0="160.13243352953114" rw0="20.67725796194484" rb0="10.33862898097242" Xgw1="444.46441686716474" Ygw1="171.00880081043434" rw1="25.052711219418242" rb1="12.526355609709121" Xgw2="433.9641038991091" Ygw2="173.12110956843688" rw2="21.195124434256023" rb2="10.597562217128011" Xgw3="423.1315884070995" Ygw3="169.82437654459673" rw3="22.04600325364592" rb3="11.02300162682296" Xgw4="421.8030971574035" Ygw4="159.49703012303775" rw4="17.45547566416142" rb4="8.72773783208071" Xgw5="425.59530807179596" Ygw5="151.6388684790595" rw5="16.87504921079235" rb5="8.437524605396176" Xgw6="433.10861650485435" Ygw6="146.7549302184466" rw6="19.791239561024753" rb6="9.895619780512376" Xgw7="444.50574882698567" Ygw7="147.79724817178848" rw7="25.256084498073285" rb7="12.628042249036643" />
				<coord x="431.6432980075738" y="156.56272537742177" t="3" Xgw0="446.1176921834625" Ygw0="157.56823320413437" rw0="22.503665504399585" rb0="11.251832752199793" Xgw1="443.63651294179476" Ygw1="168.68552095651032" rw1="26.249062408749637" rb1="13.124531204374819" Xgw2="433.4565985793427" Ygw2="170.96164565136118" rw2="22.508629218593427" rb2="11.254314609296713" Xgw3="419.25642123287673" Ygw3="169.5997859589041" rw3="27.619187666529125" rb3="13.809593833264563" Xgw4="417.9535159537838" Ygw4="156.83445558191139" rw4="21.3009291537187" rb4="10.65046457685935" Xgw5="423.8967840069535" Ygw5="148.85017383746197" rw5="17.235000106290325" rb5="8.617500053145163" Xgw6="432.03603108895834" Ygw6="144.26598800371715" rw6="19.25493271780856" rb6="9.62746635890428" Xgw7="443.63994578371575" Ygw7="145.1413495982186" rw7="25.529301613179115" rb7="12.764650806589557" />
				<coord x="432.1497034396786" y="160.0840855080396" t="4" Xgw0="446.72510231923604" Ygw0="160.678395138286" rw0="22.61209582856883" rb0="11.306047914284415" Xgw1="443.026008583691" Ygw1="170.24551502145923" rw1="23.049429159335855" rb1="11.524714579667927" Xgw2="432.95330571379253" Ygw2="170.312100811324" rw2="16.23915330923126" rb2="8.11957665461563" Xgw3="419.7459722103828" Ygw3="172.70271076634558" rw3="27.18659399203839" rb3="13.593296996019195" Xgw4="417.5756497749383" Ygw4="160.15325976477422" rw4="22.592522679716396" rb4="11.296261339858198" Xgw5="423.3696121747668" Ygw5="151.23696612665685" rw5="19.485831085268206" rb5="9.742915542634103" Xgw6="432.4254430379747" Ygw6="144.8779746835443" rw6="23.52666615014492" rb6="11.76333307507246" Xgw7="444.5350129914384" Ygw7="148.18177365080717" rw7="26.425616253057022" rb7="13.212808126528511" />
				<coord x="434.5899627860133" y="161.68372452355086" t="5" Xgw0="451.4504190516803" Ygw0="161.6338833215791" rw0="25.91246392563337" rb0="12.956231962816686" Xgw1="445.42981349424025" Ygw1="171.9019199122326" rw1="23.020833549633174" rb1="11.510416774816587" Xgw2="435.09536796173535" Ygw2="171.48414030376773" rw2="15.535622440066701" rb2="7.767811220033351" Xgw3="422.74978668267863" Ygw3="174.0254558670164" rw3="26.26930711140473" rb3="13.134653555702364" Xgw4="420.3821664350243" Ygw4="162.19097463516331" rw4="22.019642940256585" rb4="11.009821470128292" Xgw5="427.1593487913172" Ygw5="154.1211149481993" rw5="16.697103868187032" rb5="8.348551934093516" Xgw6="435.0999460480173" Ygw6="149.47711536732308" rw6="19.075245821959104" rb6="9.537622910979552" Xgw7="446.48242329295783" Ygw7="150.50076420465402" rw7="25.123156157477506" rb7="12.561578078738753" />
				<coord x="434.25939296372724" y="158.67468244195177" t="6" Xgw0="450.5652282828283" Ygw0="158.9033292929293" rw0="24.984571902217493" rb0="12.492285951108746" Xgw1="445.1455771074262" Ygw1="169.10723245426178" rw1="23.174273816890256" rb1="11.587136908445128" Xgw2="434.73285319088046" Ygw2="168.1803395974435" rw2="14.98630078625798" rb2="7.49315039312899" Xgw3="425.65594681997845" Ygw3="166.55596478620194" rw3="18.15247351851419" rb3="9.076236759257094" Xgw4="422.007638732869" Ygw4="159.1888339698944" rw4="19.028455887925098" rb4="9.514227943962549" Xgw5="427.4462162162162" Ygw5="152.0400900900901" rw5="14.975118911451789" rb5="7.487559455725894" Xgw6="434.5245631490579" Ygw6="146.8189478266277" rw6="18.433804266949377" rb6="9.216902133474688" Xgw7="444.5883906818866" Ygw7="149.04685062002136" rw7="21.764035082458964" rb7="10.882017541229482" />
				<coord x="429.1008154600712" y="167.44498032734546" t="7" Xgw0="445.1650911138823" Ygw0="166.7041111870952" rw0="24.65381822758313" rb0="12.326909113791565" Xgw1="439.5390944399019" Ygw1="176.49407195421097" rw1="21.316057400945176" rb1="10.658028700472588" Xgw2="429.33981951494644" Ygw2="174.09616469261138" rw2="10.774219503420884" rb2="5.387109751710442" Xgw3="422.8237609329446" Ygw3="173.90145772594752" rw3="14.233686559740619" rb3="7.116843279870309" Xgw4="415.8511002728909" Ygw4="167.28546130174766" rw4="20.48564890975772" rb4="10.24282445487886" Xgw5="421.70695652173913" Ygw5="160.08977391304347" rw5="16.331026278570608" rb5="8.165513139285304" Xgw6="429.3867338106853" Ygw6="155.21563458966088" rw6="18.98666189077924" rb6="9.49333094538962" Xgw7="443.1708801431635" Ygw7="154.56357141842662" rw7="29.063579841098136" rb7="14.531789920549068" />
				<coord x="431.4610601384975" y="174.07634269053187" t="8" Xgw0="444.38200995128017" Ygw0="173.83157976573028" rw0="19.981436516991774" rb0="9.990718258495887" Xgw1="441.64833204782104" Ygw1="182.31329541072117" rw1="20.242680491577598" rb1="10.121340245788799" Xgw2="431.45122655122657" Ygw2="180.38484848484848" rw2="10.241210616806917" rb2="5.120605308403459" Xgw3="426.76735422451407" Ygw3="178.31951606505356" rw3="10.268951784220397" rb3="5.134475892110198" Xgw4="414.2402166806762" Ygw4="174.1628840945176" rw4="26.30993673686067" rb4="13.154968368430335" Xgw5="422.5569567791593" Ygw5="164.36050917702784" rw5="20.357691239306327" rb5="10.178845619653163" Xgw6="431.33288409703505" Ygw6="160.59338204000568" rw6="20.80648121339796" rb6="10.40324060669898" Xgw7="442.5516989218054" Ygw7="162.93568245978028" rw7="24.09953926194638" rb7="12.04976963097319" />
				<coord x="431.78537586117426" y="182.00487903686349" t="9" Xgw0="444.6422876883945" Ygw0="181.82587980714476" rw0="19.802473149122296" rb0="9.901236574561148" Xgw1="440.05401634442893" Ygw1="189.37323101455053" rw1="17.17726528386899" rb1="8.588632641934495" Xgw2="432.0073123171921" Ygw2="188.44995125121872" rw2="10.364829645269355" rb2="5.182414822634677" Xgw3="427.6171032357473" Ygw3="186.3659476117103" rw3="9.75197998422483" rb3="4.875989992112415" Xgw4="417.7058810773301" Ygw4="181.85498980786747" rw4="21.602066639908607" rb4="10.801033319954303" Xgw5="425.47806149973025" Ygw5="176.08424743751124" rw5="13.607117685995792" rb5="6.803558842997896" Xgw6="432.0579097658481" Ygw6="167.2679326099372" rw6="22.572699785376688" rb6="11.286349892688344" Xgw7="442.74831552693297" Ygw7="170.6261958828128" rw7="24.135289906443745" rb7="12.067644953221873" />
				<coord x="427.13993186360335" y="188.19338353519947" t="10" Xgw0="434.364467702717" Ygw0="188.0100962046728" rw0="11.311409751508366" rb0="5.655704875754183" Xgw1="434.2365312590032" Ygw1="195.13656006914434" rw1="15.289152084050198" rb1="7.644576042025099" Xgw2="426.78563411896744" Ygw2="194.70052375607932" rw2="10.265813898485654" rb2="5.132906949242827" Xgw3="422.3836386024319" Ygw3="192.51185162382637" rw3="10.129623604504047" rb3="5.064811802252024" Xgw4="417.4540743388134" Ygw4="187.84751012628067" rw4="14.9413733105057" rb4="7.47068665525285" Xgw5="421.2208414699095" Ygw5="182.50878750221906" rw5="12.754253797043473" rb5="6.377126898521737" Xgw6="427.50212433614496" Ygw6="178.73180256169948" rw6="14.612239942242468" rb6="7.306119971121234" Xgw7="435.2357851056416" Ygw7="179.76994836706896" rw7="17.873365762853894" rb7="8.936682881426947" />
				<coord x="428.5567733320562" y="192.2741632567593" t="11" Xgw0="434.22002748196496" Ygw0="192.2664032978358" rw0="8.938847384999802" rb0="4.469423692499901" Xgw1="434.11313559322036" Ygw1="197.57387005649719" rw1="11.906355373873357" rb1="5.953177686936678" Xgw2="428.7335158295644" Ygw2="198.32956438943108" rw2="9.520073262312732" rb2="4.760036631156366" Xgw3="424.2401831129196" Ygw3="196.23306205493387" rw3="9.22430401898018" rb3="4.61215200949009" Xgw4="418.89195604991863" Ygw4="191.79435702658708" rw4="14.848667804478826" rb4="7.424333902239413" Xgw5="422.39337862804695" Ygw5="185.8751713451338" rw5="13.68213994121523" rb5="6.841069970607615" Xgw6="428.64845070422535" Ygw6="183.23774647887325" rw6="13.906506292213892" rb6="6.953253146106946" Xgw7="434.63967152767947" Ygw7="185.57433102081268" rw7="13.924757245289868" rb7="6.962378622644934" />
				<coord x="438.12266417421154" y="185.68050529373028" t="12" Xgw0="443.4265922993883" Ygw0="185.62414537603453" rw0="8.410106813652913" rb0="4.2050534068264565" Xgw1="442.0449197860963" Ygw1="190.10320855614972" rw1="9.304136258227478" rb1="4.652068129113739" Xgw2="437.7749496306246" Ygw2="193.78582941571526" rw2="12.54569893974323" rb2="6.272849469871615" Xgw3="431.0144255686726" Ygw3="192.14117477685" rw3="14.743858945356077" rb3="7.371929472678039" Xgw4="425.3821124271281" Ygw4="185.87157403255165" rw4="19.362203740872914" rb4="9.681101870436457" Xgw5="432.0539966461711" Ygw5="179.49116825041924" rw5="13.363465126164302" rb5="6.681732563082151" Xgw6="437.8185325374873" Ygw6="180.03515795603437" rw6="8.924460017584977" rb6="4.462230008792488" Xgw7="442.09198746642795" Ygw7="181.3155774395703" rw7="9.28714744893662" rb7="4.64357372446831" />
				<coord x="438.70163926179293" y="180.83387851444348" t="13" Xgw0="444.27723616865705" Ygw0="180.75883499878137" rw0="8.809722246485578" rb0="4.404861123242789" Xgw1="443.23944805194805" Ygw1="185.65178571428572" rw1="10.344586276028966" rb1="5.172293138014483" Xgw2="438.833032287198" Ygw2="188.6367125762023" rw2="12.090214226280665" rb2="6.0451071131403324" Xgw3="431.59520444695687" Ygw3="187.62328057282835" rw3="15.071227418126107" rb3="7.535613709063053" Xgw4="426.40385224274405" Ygw4="180.917018469657" rw4="18.707817405968076" rb4="9.353908702984038" Xgw5="432.76745577032045" Ygw5="174.81580935591512" rw5="13.044080278361209" rb5="6.522040139180604" Xgw6="438.53045848028216" Ygw6="175.24254568772042" rw6="8.83600739568343" rb6="4.418003697841715" Xgw7="442.7725178047759" Ygw7="176.91223292836196" rw7="8.922296595290327" rb7="4.461148297645163" />
				<coord x="435.9395355289249" y="176.7415541850969" t="14" Xgw0="441.58448606086404" Ygw0="177.14354117897426" rw0="8.938897639928316" rb0="4.469448819964158" Xgw1="440.3947862846407" Ygw1="181.3747455769532" rw1="10.070492021196305" rb1="5.0352460105981525" Xgw2="435.4904761904762" Ygw2="184.7235632183908" rw2="12.377752519278891" rb2="6.1888762596394455" Xgw3="428.1588674245066" Ygw3="184.74841341795104" rw3="17.045551722444987" rb3="8.522775861222494" Xgw4="423.6383571467976" Ygw4="177.23087107629502" rw4="18.73346851261333" rb4="9.366734256306666" Xgw5="429.924509187452" Ygw5="171.07975267239573" rw5="12.76930526627733" rb5="6.384652633138665" Xgw6="435.65085569406295" Ygw6="171.37513205155292" rw6="8.519140265183573" rb6="4.2595701325917865" Xgw7="439.5859574468085" Ygw7="172.85716312056738" rw7="8.45076585713507" rb7="4.225382928567535" />
				<coord x="438.7856241351743" y="176.55480344214004" t="15" Xgw0="444.67894736842106" Ygw0="176.71363636363637" rw0="9.299727237960056" rb0="4.649863618980028" Xgw1="443.2439274717756" Ygw1="181.15976736229902" rw1="10.056700504342428" rb1="5.028350252171214" Xgw2="438.4458065771551" Ygw2="184.59369527145358" rw2="12.466497121787501" rb2="6.233248560893751" Xgw3="431.0818749764781" Ygw3="184.46010688344435" rw3="16.872388087947694" rb3="8.436194043973847" Xgw4="425.89128143712577" Ygw4="176.79329341317364" rw4="19.608824613908588" rb4="9.804412306954294" Xgw5="432.5312947921644" Ygw5="170.73799569995222" rw5="13.19555657279065" rb5="6.597778286395325" Xgw6="438.7986793091771" Ygw6="170.7204537758212" rw6="9.209759031789053" rb6="4.604879515894527" Xgw7="442.526732416299" Ygw7="172.9430314041007" rw7="8.27576926992784" rb7="4.13788463496392" />
				<coord x="437.82241747456993" y="176.83591339566763" t="16" Xgw0="443.5217002808272" Ygw0="177.1576461577738" rw0="9.055661440574271" rb0="4.5278307202871355" Xgw1="442.8024624624625" Ygw1="182.03513513513514" rw1="11.251365265905424" rb1="5.625682632952712" Xgw2="437.5888221246437" Ygw2="184.89873661505277" rw2="12.52759503233677" rb2="6.263797516168385" Xgw3="430.1534529955993" Ygw3="184.8081880869053" rw3="16.93905663725489" rb3="8.469528318627445" Xgw4="425.0714323912404" Ygw4="177.28052889114682" rw4="19.43734257265989" rb4="9.718671286329945" Xgw5="430.27319883074455" Ygw5="170.14635753997823" rw5="15.502723944748816" rb5="7.751361972374408" Xgw6="437.80405262041165" Ygw6="170.77052832590707" rw6="9.581426620668159" rb6="4.7907133103340795" Xgw7="442.31347410759173" Ygw7="172.61865258924084" rw7="9.721815061784314" rb7="4.860907530892157" />
				<coord x="441.23442144841215" y="181.05175637021603" t="17" Xgw0="447.20654345654344" Ygw0="181.13386613386612" rw0="9.479467801534353" rb0="4.739733900767177" Xgw1="446.1856155175725" Ygw1="185.7922988285001" rw1="10.778249249216264" rb1="5.389124624608132" Xgw2="440.3651622319524" Ygw2="188.64774896149098" rw2="11.942786381237902" rb2="5.971393190618951" Xgw3="433.0966498559078" Ygw3="188.66934438040346" rw3="17.09833835261643" rb3="8.549169176308215" Xgw4="427.0807943244442" Ygw4="181.0082029517958" rw4="21.526001634417412" rb4="10.763000817208706" Xgw5="433.1750543993751" Ygw5="173.96404061820007" rw5="16.48846858149563" rb5="8.244234290747816" Xgw6="440.6817735602094" Ygw6="173.50425392670158" rw6="11.82813787284252" rb6="5.91406893642126" Xgw7="445.99581280788175" Ygw7="176.47610837438424" rw7="10.408473448695974" rb7="5.204236724347987" />
				<coord x="449.38349435430223" y="183.37707533652946" t="18" Xgw0="455.3961398649818" Ygw0="183.01895447464082" rw0="9.58812946375558" rb0="4.79406473187779" Xgw1="454.15540668050573" Ygw1="188.28920551047366" rw1="10.803043196356413" rb1="5.401521598178206" Xgw2="449.10725552050474" Ygw2="191.96112451289665" rw2="13.36537415128937" rb2="6.682687075644685" Xgw3="441.3243877243576" Ygw3="190.70264279257952" rw3="16.75576582644061" rb3="8.377882913220304" Xgw4="435.43496501815207" Ygw4="183.40036785035943" rw4="21.25805662389852" rb4="10.62902831194926" Xgw5="441.49210242910135" Ygw5="176.53129113318175" rw5="16.101956894643582" rb5="8.050978447321791" Xgw6="448.9034265992851" Ygw6="174.53660791322568" rw6="13.755586234268552" rb6="6.877793117134276" Xgw7="455.2330804788432" Ygw7="177.07224131800402" rw7="13.38305389725406" rb7="6.69152694862703" />
				<coord x="447.5130287457626" y="193.31077617763222" t="19" Xgw0="453.7160337552743" Ygw0="192.90084388185653" rw0="9.891321963869048" rb0="4.945660981934524" Xgw1="452.38743676222595" Ygw1="198.08516020236087" rw1="10.784477454358813" rb1="5.392238727179406" Xgw2="447.08764060942616" Ygw2="201.76185390858606" rw2="13.197439824141203" rb2="6.598719912070601" Xgw3="441.4907248986943" Ygw3="199.24065736154884" rw3="13.182636435459724" rb3="6.591318217729862" Xgw4="437.18667319941204" Ygw4="192.8656540911318" rw4="15.957151751169674" rb4="7.978575875584837" Xgw5="440.26601527112723" Ygw5="185.9128812389457" rw5="15.986776891042476" rb5="7.993388445521238" Xgw6="447.1114546046209" Ygw6="180.50383266442492" rw6="19.604965921006126" rb6="9.802482960503063" Xgw7="455.9453526074034" Ygw7="183.85713320724128" rw7="19.390942044356063" rb7="9.695471022178031" />
				<coord x="451.3855451720103" y="198.3004815124055" t="20" Xgw0="457.71189665531745" Ygw0="198.04476266773483" rw0="9.980912345852275" rb0="4.990456172926137" Xgw1="456.2800786369594" Ygw1="202.45937090432503" rw1="10.115378280698035" rb1="5.057689140349018" Xgw2="451.191843575419" Ygw2="206.43832402234636" rw2="12.6441198352895" rb2="6.32205991764475" Xgw3="444.77781047675103" Ygw3="204.33593290170688" rw3="13.835503195997589" rb3="6.9177515979987945" Xgw4="441.1368407242194" Ygw4="197.8363290474941" rw4="15.764438714815272" rb4="7.882219357407636" Xgw5="445.562030075188" Ygw5="192.46312897628687" rw5="12.799228422653663" rb5="6.399614211326831" Xgw6="450.8518371184724" Ygw6="187.45747143063792" rw6="16.643414492896113" rb6="8.321707246448057" Xgw7="457.18172657037286" Ygw7="191.822556264696" rw7="13.457431650844685" rb7="6.728715825422342" />
				<coord x="454.49110099142956" y="201.80808156721335" t="21" Xgw0="460.5431068732618" Ygw0="201.81545490663487" rw0="9.542771664419066" rb0="4.771385832209533" Xgw1="458.3757449344458" Ygw1="205.6755065554231" rw1="8.702774701384264" rb1="4.351387350692132" Xgw2="454.1941701178719" Ygw2="210.22045237336732" rw2="13.026116450867315" rb2="6.5130582254336575" Xgw3="449.4991204925242" Ygw3="206.31772207563765" rw3="10.537153317378705" rb3="5.268576658689352" Xgw4="444.3032543534114" Ygw4="200.94264915786468" rw4="15.686819679121903" rb4="7.843409839560952" Xgw5="449.2574106364429" Ygw5="196.47929380993898" rw5="11.629439972471715" rb5="5.814719986235858" Xgw6="454.0893262534149" Ygw6="191.03003193658856" rw6="16.512887465103542" rb6="8.256443732551771" Xgw7="461.24832064487236" Ygw7="194.44050284690678" rw7="15.351859080825998" rb7="7.675929540412999" />
				<coord x="454.45100822776095" y="201.76887105784252" t="22" Xgw0="460.727078891258" Ygw0="201.78742004264393" rw0="9.875845874324439" rb0="4.937922937162219" Xgw1="458.43874788494077" Ygw1="205.72402707275805" rw1="8.904621061776774" rb1="4.452310530888387" Xgw2="454.15915866180853" Ygw2="210.32096720768467" rw2="13.234583723718401" rb2="6.617291861859201" Xgw3="449.6103218645949" Ygw3="206.40344062153164" rw3="10.502401519027293" rb3="5.2512007595136465" Xgw4="444.69343399679707" Ygw4="201.39007092198582" rw4="15.013142328150007" rb4="7.5065711640750035" Xgw5="448.9846196645736" Ygw5="196.4576345282569" rw5="11.857276250200247" rb5="5.9286381251001234" Xgw6="454.0059783260687" Ygw6="190.97094813452233" rw6="16.547731267156944" rb6="8.273865633578472" Xgw7="461.4928628601921" Ygw7="194.48645944503735" rw7="15.551031565986728" rb7="7.775515782993364" />
				<coord x="448.88367755173226" y="199.65543968808572" t="23" Xgw0="454.7427991137371" Ygw0="199.31554652880354" rw0="9.21991838001514" rb0="4.60995919000757" Xgw1="452.7189616252822" Ygw1="203.54477050413846" rw1="8.62103675908725" rb1="4.310518379543625" Xgw2="449.1539431040691" Ygw2="208.22326251350378" rw2="13.20025136699614" rb2="6.60012568349807" Xgw3="444.77540563620835" Ygw3="203.42869342442356" rw3="8.791628076646012" rb3="4.395814038323006" Xgw4="442.3886872353297" Ygw4="199.41500302480338" rw4="10.148281165446665" rb4="5.074140582723333" Xgw5="444.85908419497787" Ygw5="195.68641063515508" rw5="8.901135561231632" rb5="4.450567780615816" Xgw6="448.9973527465255" Ygw6="188.66412971542024" rw6="16.76342653883964" rb6="8.38171326941982" Xgw7="456.6904957686641" Ygw7="191.87126117792167" rw7="16.811449692386752" rb7="8.405724846193376" />
				<coord x="449.3058251601535" y="199.1612298364901" t="24" Xgw0="455.30540461154357" Ygw0="198.483844911147" rw0="9.43080793968224" rb0="4.71540396984112" Xgw1="453.11292719167903" Ygw1="202.96731054977712" rw1="8.467254934259966" rb1="4.233627467129983" Xgw2="449.24636839047065" Ygw2="204.63538640325393" rw2="8.601467793477267" rb2="4.300733896738634" Xgw3="445.60653753026634" Ygw3="202.8156779661017" rw3="8.197257176440315" rb3="4.098628588220158" Xgw4="442.72155298713983" Ygw4="198.78227250529056" rw4="10.251682552692333" rb4="5.125841276346167" Xgw5="445.5441841004184" Ygw5="195.39288702928872" rw5="8.380630070545628" rb5="4.190315035272814" Xgw6="449.3269230769231" Ygw6="188.3846153846154" rw6="16.408891997276704" rb6="8.204445998638352" Xgw7="456.5560326915085" Ygw7="190.91428868264302" rw7="16.709496579115036" rb7="8.354748289557518" />
				<coord x="444.4073888365584" y="200.17073089246216" t="25" Xgw0="453.5803171131766" Ygw0="199.37681793329688" rw0="14.154845861979652" rb0="7.077422930989826" Xgw1="448.2965897693079" Ygw1="204.01895687061185" rw1="8.653649425151452" rb1="4.326824712575726" Xgw2="444.3499210110584" Ygw2="206.3175355450237" rw2="9.648778960405792" rb2="4.824389480202896" Xgw3="440.6419009370817" Ygw3="203.78748326639894" rw3="8.285270836995466" rb3="4.142635418497733" Xgw4="437.7052348760617" Ygw4="200.1259317039348" rw4="10.466355721492036" rb4="5.233177860746018" Xgw5="440.98048350541427" Ygw5="196.70045328632585" rw5="7.778804042896728" rb5="3.889402021448364" Xgw6="444.46578773639857" Ygw6="189.50489301386355" rw6="16.3028952387294" rb6="8.1514476193647" Xgw7="453.748353649993" Ygw7="190.62491242819112" rw7="20.26356731394182" rb7="10.13178365697091" />
				<coord x="440.9329269173363" y="196.2575699561313" t="26" Xgw0="452.6134917977904" Ygw0="195.54203399918163" rw0="17.881532842317807" rb0="8.940766421158903" Xgw1="446.3371657475809" Ygw1="202.00941629383" rw1="12.271176954793175" rb1="6.135588477396587" Xgw2="441.16503346080304" Ygw2="203.42925430210326" rw2="11.21549382299507" rb2="5.607746911497535" Xgw3="436.8113933106779" Ygw3="200.14424968699697" rw3="8.99151401457869" rb3="4.495757007289345" Xgw4="434.2570409312805" Ygw4="196.16729252722493" rw4="10.48080028383762" rb4="5.24040014191881" Xgw5="438.8134166214014" Ygw5="193.88403041825094" rw5="5.3353602708365155" rb5="2.6676801354182578" Xgw6="441.29710471893213" Ygw6="185.55546155292348" rw6="16.417635320353302" rb6="8.208817660176651" Xgw7="451.00713031561816" Ygw7="186.45070874908998" rw7="21.351988290408006" rb7="10.675994145204003" />
				<coord x="437.0068144389874" y="188.00502121184712" t="27" Xgw0="448.9384598447735" Ygw0="188.04384323223428" rw0="18.3043494247265" rb0="9.15217471236325" Xgw1="446.899397634614" Ygw1="197.3860403046108" rw1="20.80993485576197" rb1="10.404967427880985" Xgw2="437.3287718650482" Ygw2="198.32877186504822" rw2="15.94402199262325" rb2="7.972010996311625" Xgw3="431.1085797382453" Ygw3="193.91848440782033" rw3="13.033432685691071" rb3="6.516716342845536" Xgw4="429.95052922227336" Ygw4="188.1237152937567" rw4="11.126758409040557" rb4="5.563379204520278" Xgw5="434.93803056027167" Ygw5="185.90492359932088" rw5="5.075731852455271" rb5="2.5378659262276355" Xgw6="437.077430972389" Ygw6="177.44586925679363" rw6="16.28360751874286" rb6="8.14180375937143" Xgw7="445.08678102926336" Ygw7="180.46584646433286" rw7="17.007533712048442" rb7="8.503766856024221" />
				<coord x="431.5603909417078" y="184.32315862191052" t="28" Xgw0="443.3006028993361" Ygw0="184.08843652621596" rw0="18.014550171409017" rb0="9.007275085704508" Xgw1="442.1482571953966" Ygw1="194.52132275460238" rw1="22.370157810511234" rb1="11.185078905255617" Xgw2="432.0206718924972" Ygw2="194.8290929451288" rw2="16.208461437484353" rb2="8.104230718742176" Xgw3="425.97158063868244" Ygw3="190.1607752560755" rw3="12.623817577840741" rb3="6.311908788920371" Xgw4="424.39543657923105" Ygw4="184.89867049946102" rw4="11.3080084993847" rb4="5.65400424969235" Xgw5="429.5593779453346" Ygw5="181.940150801131" rw5="5.30563581271813" rb5="2.652817906359065" Xgw6="432.29868263473054" Ygw6="175.14958083832335" rw6="14.27540243353339" rb6="7.137701216766695" Xgw7="439.04617790704054" Ygw7="177.46273939526972" rw7="15.675299901621624" rb7="7.837649950810812" />
				<coord x="432.75499227438354" y="181.36000732712668" t="29" Xgw0="441.086190625983" Ygw0="181.6892890846178" rw0="12.962598264808102" rb0="6.481299132404051" Xgw1="442.88373918293416" Ygw1="192.16474139665928" rw1="22.49294077172203" rb1="11.246470385861015" Xgw2="432.7837877977782" Ygw2="192.8696310818036" rw2="17.633304517209055" rb2="8.816652258604528" Xgw3="427.03880352546605" Ygw3="187.27224865455113" rw3="12.794743934452164" rb3="6.397371967226082" Xgw4="425.51884529724174" Ygw4="181.7773685112215" rw4="11.35826540173485" rb4="5.679132700867425" Xgw5="430.55058717253837" Ygw5="178.95618789521228" rw5="5.487972197792126" rb5="2.743986098896063" Xgw6="433.6237860559501" Ygw6="172.3641832149587" rw6="13.993313833663908" rb6="6.996656916831954" Xgw7="438.6188129194631" Ygw7="175.46413590604027" rw7="12.92974063596185" rb7="6.464870317980925" />
				<coord x="432.2526308301738" y="185.60582131706855" t="30" Xgw0="443.4570269822877" Ygw0="186.10175467637808" rw0="17.25830168727587" rb0="8.629150843637936" Xgw1="443.1534280863279" Ygw1="196.99810085592762" rw1="23.961195061115554" rb1="11.980597530557777" Xgw2="432.47523088053794" Ygw2="196.73905179384602" rw2="17.140633078212236" rb2="8.570316539106118" Xgw3="426.53055608274815" Ygw3="191.69415448851774" rw3="13.04675720116799" rb3="6.523378600583995" Xgw4="423.11299313893653" Ygw4="185.823756432247" rw4="14.205616700823633" rb4="7.1028083504118165" Xgw5="429.84153158188934" Ygw5="183.25405254332028" rw5="5.703227811729075" rb5="2.8516139058645376" Xgw6="432.5450931051837" Ygw6="176.44121791645696" rw6="14.24542294870109" rb6="7.122711474350545" Xgw7="438.5620180802978" Ygw7="179.7422892847647" rw7="13.42679642330724" rb7="6.71339821165362" />
				<coord x="431.8749324980523" y="187.65604792247203" t="31" Xgw0="445.0735090321169" Ygw0="187.9186866353845" rw0="20.257223052916604" rb0="10.128611526458302" Xgw1="443.51732253812844" Ygw1="198.9478013043255" rw1="24.700630456293798" rb1="12.350315228146899" Xgw2="432.5240545567266" Ygw2="199.1779499896673" rw2="17.81137600736497" rb2="8.905688003682485" Xgw3="426.07986381322957" Ygw3="193.64396887159532" rw3="13.088737234115122" rb3="6.544368617057561" Xgw4="422.5902202780816" Ygw4="187.84143102640212" rw4="14.492935323632796" rb4="7.246467661816398" Xgw5="427.97372632702053" Ygw5="184.1161643104828" rw5="8.575372671094303" rb5="4.287686335547152" Xgw6="432.5080737299109" Ygw6="178.3101150125676" rw6="14.611901116744725" rb6="7.305950558372363" Xgw7="439.92606888361047" Ygw7="179.76621882422802" rw7="17.41728956822681" rb7="8.708644784113405" />
				<coord x="428.683800504021" y="180.75134514086753" t="32" Xgw0="442.0055301346581" Ygw0="181.12329716302784" rw0="20.52981233118307" rb0="10.264906165591535" Xgw1="442.46482270545596" Ygw1="194.2277892056029" rw1="29.288568163693398" rb1="14.644284081846699" Xgw2="429.33957438101083" Ygw2="195.14651115203603" rw2="22.124786056770283" rb2="11.062393028385141" Xgw3="421.63144240747147" Ygw3="188.16165110111842" rw3="15.969271216611556" rb3="7.984635608305778" Xgw4="418.49598930481284" Ygw4="181.06625074272134" rw4="15.914637613193529" rb4="7.957318806596764" Xgw5="425.01374869474415" Ygw5="176.92359902540898" rw5="8.714465022539486" rb5="4.357232511269743" Xgw6="429.98582569290755" Ygw6="171.55754030983243" rw6="14.57888357135199" rb6="7.289441785675995" Xgw7="436.86291113289957" Ygw7="172.67960602549246" rw7="17.82691440378467" rb7="8.913457201892335" />
				<coord x="425.1586695689877" y="175.51721712382735" t="33" Xgw0="438.4158990061499" Ygw0="176.21009679009782" rw0="20.51180734633123" rb0="10.255903673165616" Xgw1="438.61160714285717" Ygw1="189.38053336466166" rw1="29.409188923615773" rb1="14.704594461807886" Xgw2="425.94651297895376" Ygw2="190.47126937600677" rw2="23.014273726006838" rb2="11.507136863003419" Xgw3="418.102889844955" Ygw3="182.91456287036286" rw3="16.01690249101876" rb3="8.00845124550938" Xgw4="415.3026245025277" Ygw4="175.81569323437668" rw4="15.48357320102648" rb4="7.74178660051324" Xgw5="417.3569289409202" Ygw5="168.94228151374898" rw5="15.98750255386143" rb5="7.993751276930715" Xgw6="425.95946329689053" Ygw6="165.30846230299588" rw6="16.042462107327967" rb6="8.021231053663984" Xgw7="433.64338394793924" Ygw7="167.89647505422994" rw7="17.757243567005794" rb7="8.878621783502897" />
				<coord x="428.56580251979193" y="174.1117735091608" t="34" Xgw0="441.8508183275547" Ygw0="175.0550460425754" rw0="20.731344963607494" rb0="10.365672481803747" Xgw1="441.55591279990256" Ygw1="187.92946047984412" rw1="29.04588166358661" rb1="14.522940831793305" Xgw2="429.47502743824515" Ygw2="192.6338384977373" rw2="28.42649263849066" rb2="14.21324631924533" Xgw3="419.5571296257315" Ygw3="184.1345303751105" rw3="20.96382714396197" rb3="10.481913571980986" Xgw4="415.91514609421586" Ygw4="174.21174716756113" rw4="19.74858413922215" rb4="9.874292069611075" Xgw5="420.2856700711854" Ygw5="165.19637883008357" rw5="19.03636096468634" rb5="9.51818048234317" Xgw6="428.6938432835821" Ygw6="161.00889303482586" rw6="20.41482356142588" rb6="10.20741178071294" Xgw7="438.10934618829356" Ygw7="164.73728992150043" rw7="20.818426141150514" rb7="10.409213070575257" />
				<coord x="425.82517248361575" y="172.398317654314" t="35" Xgw0="438.3657188581637" Ygw0="172.5397484089471" rw0="19.573575181762255" rb0="9.786787590881127" Xgw1="437.7838741978062" Ygw1="184.70068878673402" rw1="26.3699671905306" rb1="13.1849835952653" Xgw2="426.720987224469" Ygw2="190.95325012721966" rw2="28.460408014929424" rb2="14.230204007464712" Xgw3="416.99522681861913" Ygw3="181.94483090357434" rw3="20.254827257529822" rb3="10.127413628764911" Xgw4="413.9434765392991" Ygw4="172.48581139048375" rw4="18.602717958887926" rb4="9.301358979443963" Xgw5="417.31831325301204" Ygw5="163.91534136546184" rw5="18.796530906571725" rb5="9.398265453285862" Xgw6="425.8413729128015" Ygw6="159.18355751391465" rw6="20.565195264390628" rb6="10.282597632195314" Xgw7="437.11671436748713" Ygw7="161.31141003625262" rw7="24.408191864514155" rb7="12.204095932257077" />
				<coord x="427.5846855162381" y="167.5785006718831" t="36" Xgw0="439.1720110686091" Ygw0="167.7622283714495" rw0="18.177254342999127" rb0="9.088627171499564" Xgw1="437.7072511444938" Ygw1="179.15117670063722" rw1="23.75258192737976" rb1="11.87629096368988" Xgw2="427.9196999147008" Ygw2="186.30514032413686" rw2="28.692161892333548" rb2="14.346080946166774" Xgw3="416.42793189895036" Ygw3="180.42958483704786" rw3="26.17226195257398" rb3="13.08613097628699" Xgw4="413.33116247783283" Ygw4="168.00412768299395" rw4="22.110440903063928" rb4="11.055220451531964" Xgw5="419.8083212585386" Ygw5="159.82529496998552" rw5="17.282407833435663" rb5="8.641203916717831" Xgw6="427.87200674536257" Ygw6="156.04553119730184" rw6="18.100339622166203" rb6="9.050169811083101" Xgw7="438.7437384852861" Ygw7="156.99813274909127" rw7="23.75619622065243" rb7="11.878098110326215" />
				<coord x="435.30402623309885" y="166.10802065916278" t="37" Xgw0="443.58277059617984" Ygw0="166.42919158788345" rw0="13.31362670711475" rb0="6.656813353557375" Xgw1="443.0251102269061" Ygw1="175.6453382084095" rw1="19.182940504595837" rb1="9.591470252297919" Xgw2="434.46122733255805" Ygw2="184.71213786405286" rw2="28.536664010277246" rb2="14.268332005138623" Xgw3="424.2182359392135" Ygw3="178.91073946420178" rw3="26.051233527799013" rb3="13.025616763899507" Xgw4="419.256853043048" Ygw4="166.451904997526" rw4="24.748893165877313" rb4="12.374446582938656" Xgw5="426.00053767888164" Ygw5="157.19716270990156" rw5="20.083457288634403" rb5="10.041728644317201" Xgw6="435.2802721088435" Ygw6="151.5912320483749" rw6="22.490005465880635" rb6="11.245002732940318" Xgw7="446.23432132030985" Ygw7="155.21761535870664" rw7="23.83407836044968" rb7="11.91703918022484" />
				<coord x="439.9622942282541" y="155.97590431140733" t="38" Xgw0="448.70339702760083" Ygw0="156.13460721868364" rw0="13.906580521957999" rb0="6.953290260978999" Xgw1="448.2974309423667" Ygw1="164.857735591679" rw1="18.96878128271417" rb1="9.484390641357084" Xgw2="438.83301187390754" Ygw2="175.91389910192274" rw2="30.438937207763335" rb2="15.219468603881667" Xgw3="430.046148974907" Ygw3="166.6227341090794" rw3="22.4571708755679" rb3="11.22858543778395" Xgw4="426.87733696129203" Ygw4="156.5314228034758" rw4="20.318141162933703" rb4="10.159070581466851" Xgw5="430.544759334233" Ygw5="146.53070175438597" rw5="20.67336670371161" rb5="10.336683351855806" Xgw6="440.0769230769231" Ygw6="143.9178969178969" rw6="18.789403564389644" rb6="9.394701782194822" Xgw7="449.02137976636544" Ygw7="147.05256777606348" rw7="19.757281726873778" rb7="9.878640863436889" />
				<coord x="445.6240341330986" y="168.39955079466392" t="39" Xgw0="451.48202614379085" Ygw0="168.59150326797385" rw0="9.46302686866634" rb0="4.73151343433317" Xgw1="451.20920225091027" Ygw1="173.90814299900694" rw1="12.383765884127374" rb1="6.191882942063687" Xgw2="445.3106297842728" Ygw2="178.90588030619347" rw2="16.309955769870538" rb2="8.154977884935269" Xgw3="440.37415960245545" Ygw3="173.6300058462438" rw3="11.74479631563542" rb3="5.87239815781771" Xgw4="432.9214757281553" Ygw4="168.734213592233" rw4="19.543511674524662" rb4="9.771755837262331" Xgw5="435.55188543465744" Ygw5="158.35650546919976" rw5="21.77676233339759" rb5="10.888381166698794" Xgw6="445.95183232718307" Ygw6="154.0940821358728" rw6="21.902836007687032" rb6="10.951418003843516" Xgw7="454.8487607189005" Ygw7="159.14254669329262" rw7="20.075983663270094" rb7="10.037991831635047" />
				<coord x="449.28216952141247" y="184.96762591066204" t="40" Xgw0="455.0503166783955" Ygw0="184.9987684729064" rw0="9.22281675157124" rb0="4.61140837578562" Xgw1="453.5709390627894" Ygw1="189.1643822930172" rw1="9.564870318897412" rb1="4.782435159448706" Xgw2="448.9409825468649" Ygw2="192.36205559146737" rw2="11.628978401930908" rb2="5.814489200965454" Xgw3="443.63619789100227" Ygw3="189.81319601852763" rw3="11.68478773061143" rb3="5.842393865305715" Xgw4="436.6846114417519" Ygw4="184.68048238744768" rw4="19.28381869570265" rb4="9.641909347851325" Xgw5="438.9947594238431" Ygw5="174.87288793543775" rw5="21.952237355591492" rb5="10.976118677795746" Xgw6="448.36078288353997" Ygw6="171.6182105519086" rw6="20.432876423553903" rb6="10.216438211776952" Xgw7="454.8041414611447" Ygw7="178.83103769194975" rw7="12.885017581036468" rb7="6.442508790518234" />
				<coord x="448.31007876980885" y="190.09952126021162" t="41" Xgw0="455.4041464728056" Ygw0="189.73397953688746" rw0="11.308437241334929" rb0="5.654218620667464" Xgw1="453.74975969240626" Ygw1="195.24239025953221" rw1="11.87160406057051" rb1="5.935802030285255" Xgw2="447.92075834352613" Ygw2="197.42311724619955" rw2="11.647785954303647" rb2="5.823892977151823" Xgw3="441.21762321314276" Ygw3="196.34393001920205" rw3="14.763148864901272" rb3="7.381574432450636" Xgw4="435.9956225471169" Ygw4="189.44949756328978" rw4="19.006845316234973" rb4="9.503422658117486" Xgw5="438.50251828756444" Ygw5="180.06200983331334" rw5="21.512932472053567" rb5="10.756466236026784" Xgw6="447.7323228010248" Ygw6="172.4228437233134" rw6="26.891371181943768" rb6="13.445685590971884" Xgw7="456.23033625730994" Ygw7="180.86016081871344" rw7="18.768124361307443" rb7="9.384062180653721" />
				<coord x="445.51163581042266" y="189.9763577172245" t="42" Xgw0="456.331971488178" Ygw0="189.55537204450627" rw0="16.923126946258318" rb0="8.461563473129159" Xgw1="453.6844990950708" Ygw1="198.2127648248696" rw1="18.06383023425022" rb1="9.03191511712511" Xgw2="445.65524730278827" Ygw2="199.8245060949979" rw2="15.481068280441407" rb2="7.740534140220704" Xgw3="438.37739376770537" Ygw3="196.8284985835694" rw3="15.54391788066693" rb3="7.771958940333465" Xgw4="433.027062078506" Ygw4="189.57170442100409" rw4="19.371316742470725" rb4="9.685658371235363" Xgw5="436.5429019692707" Ygw5="179.64244752218136" rw5="21.126528319095776" rb5="10.563264159547888" Xgw6="445.7618576143329" Ygw6="172.27969960261333" rw6="27.039061804669394" rb6="13.519530902334697" Xgw7="455.41254485879233" Ygw7="178.81143704166016" rw7="22.951630002680844" rb7="11.475815001340422" />
				<coord x="438.6861082264216" y="185.99303000735625" t="43" Xgw0="453.2770274787725" Ygw0="185.03376345523836" rw0="22.65429111696159" rb0="11.327145558480796" Xgw1="450.0731146350321" Ygw1="196.60464834765767" rw1="24.042296298053945" rb1="12.021148149026972" Xgw2="438.9381423677198" Ygw2="198.5533878949372" rw2="19.62163020477866" rb2="9.81081510238933" Xgw3="431.7169561716324" Ygw3="193.25071896928563" rw3="15.939022883815934" rb3="7.969511441907967" Xgw4="426.02937158469945" Ygw4="185.58271857923498" rw4="19.76961564214784" rb4="9.88480782107392" Xgw5="428.9116312722437" Ygw5="175.35028745746803" rw5="22.400704187746534" rb5="11.200352093873267" Xgw6="439.8297592784843" Ygw6="168.1477582403322" rw6="27.45384969821698" rb6="13.72692484910849" Xgw7="451.29750828363154" Ygw7="173.02086149768058" rw7="27.763417150082287" rb7="13.881708575041143" />
				<coord x="442.3267027338892" y="193.4099651190463" t="44" Xgw0="454.32151368760066" Ygw0="192.6951690821256" rw0="18.92330579385548" rb0="9.46165289692774" Xgw1="453.87937559129614" Ygw1="204.76572847682118" rw1="25.083095485545005" rb1="12.541547742772503" Xgw2="442.27872203960555" Ygw2="207.09047542692215" rw2="21.37428832890775" rb2="10.687144164453874" Xgw3="433.50572022880914" Ygw3="201.85768764083898" rw3="19.21424288149567" rb3="9.607121440747836" Xgw4="426.0482328239823" Ygw4="192.1658501496948" rw4="25.269563613948804" rb4="12.634781806974402" Xgw5="429.9120653351596" Ygw5="179.6736615082691" rw5="28.493110902313408" rb5="14.246555451156704" Xgw6="442.396851194512" Ygw6="171.73542256610696" rw6="33.14554406608572" rb6="16.57277203304286" Xgw7="452.8971896654975" Ygw7="180.99893061853024" rw7="25.234929774150242" rb7="12.617464887075121" />
				<coord x="450.8568356826456" y="193.22570841364637" t="45" Xgw0="468.48540023493877" Ygw0="192.9086815461207" rw0="27.546141682723885" rb0="13.773070841361942" Xgw1="465.1895057908231" Ygw1="207.96445937582885" rw1="31.856428012898203" rb1="15.928214006449101" Xgw2="450.9287278805695" Ygw2="210.14724191596056" rw2="26.501066084419374" rb2="13.250533042209687" Xgw3="438.07934383082994" Ygw3="205.33886191405364" rw3="27.50961927865755" rb3="13.754809639328775" Xgw4="426.7493651241535" Ygw4="192.16952948645599" rw4="37.11618534788482" rb4="18.55809267394241" Xgw5="433.5867288202767" Ygw5="172.79829958291657" rw5="40.9725183600675" rb5="20.48625918003375" Xgw6="449.12732667241465" Ygw6="169.49162144342446" rw6="36.62499274900053" rb6="18.312496374500267" Xgw7="461.89482800683095" Ygw7="181.50209807270065" rw7="25.294348351118916" rb7="12.647174175559458" />
				<coord x="450.8433965131206" y="194.82588836212136" t="46" Xgw0="471.4930246711296" Ygw0="194.90166658864285" rw0="32.03096162463688" rb0="16.01548081231844" Xgw1="467.7310172438777" Ygw1="211.78242283726996" rw1="36.86328558005697" rb1="18.431642790028484" Xgw2="450.96849472125353" Ygw2="214.6859742989538" rw2="30.86873611734702" rb2="15.43436805867351" Xgw3="438.0178100863244" Ygw3="207.20199909132214" rw3="27.868730952756273" rb3="13.934365476378137" Xgw4="429.30130727901167" Ygw4="193.20469867561002" rw4="33.43460563306962" rb4="16.71730281653481" Xgw5="433.6125626675522" Ygw5="177.50741886627412" rw5="37.5975388826141" rb5="18.79876944130705" Xgw6="448.7328719855845" Ygw6="174.13629567151017" rw6="32.24770352724507" rb6="16.123851763622536" Xgw7="464.00492044063645" Ygw7="181.73647490820073" rw7="28.95714536431301" rb7="14.478572682156505" />
				<coord x="460.29782313655176" y="202.36314468192248" t="47" Xgw0="480.8504795984295" Ygw0="202.19186422146018" rw0="32.049895835474985" rb0="16.024947917737492" Xgw1="477.2677531097465" Ygw1="219.30987246102976" rw1="37.09959037260817" rb1="18.549795186304085" Xgw2="459.9435430038511" Ygw2="222.13368421052633" rw2="30.9018514919066" rb2="15.4509257459533" Xgw3="443.8650952486843" Ygw3="217.66833444518568" rw3="34.85189347473135" rb3="17.425946737365674" Xgw4="434.6212262970659" Ygw4="199.9708275764532" rw4="39.75759885467232" rb4="19.87879942733616" Xgw5="440.8001772468772" Ygw5="184.8830884638324" rw5="40.34405475549927" rb5="20.172027377749636" Xgw6="458.35840849549027" Ygw6="176.25259484430933" rw6="40.33875679613105" rb6="20.169378398065525" Xgw7="473.8090627420604" Ygw7="188.52309256390396" rw7="30.265684106232648" rb7="15.132842053116324" />
				<coord x="461.7278482340992" y="197.9000247804911" t="48" Xgw0="485.0952089953557" Ygw0="197.9362828974171" rw0="36.22828257365233" rb0="18.114141286826165" Xgw1="480.6747559274756" Ygw1="216.6889818688982" rw1="41.11128507993602" rb1="20.55564253996801" Xgw2="461.55143462667104" Ygw2="220.78056732963807" rw2="35.512402755821824" rb2="17.756201377910912" Xgw3="445.0201511779874" Ygw3="214.1708699798665" rw3="36.16055908400931" rb3="18.080279542004654" Xgw4="437.201593305823" Ygw4="195.6720082530949" rw4="38.083421954195416" rb4="19.041710977097708" Xgw5="442.24174962469704" Ygw5="180.51775455605224" rw5="40.270140098849595" rb5="20.135070049424797" Xgw6="460.49805368074084" Ygw6="177.96375765186" rw6="31.231755757445875" rb6="15.615877878722937" Xgw7="476.3424771404821" Ygw7="182.9826821834303" rw7="32.570541687658704" rb7="16.285270843829352" />
				<coord x="462.40319019142333" y="196.17495981623404" t="49" Xgw0="485.9421892393321" Ygw0="195.89977736549164" rw0="36.448931606058" rb0="18.224465803029" Xgw1="479.5984374428221" Ygw1="213.50270794452373" rw1="37.73150330651752" rb1="18.86575165325876" Xgw2="462.25606621226876" Ygw2="218.94" rw2="35.30760876433177" rb2="17.653804382165884" Xgw3="447.26628910660304" Ygw3="210.44147212004225" rw3="32.41406481849605" rb3="16.207032409248026" Xgw4="437.75708711121314" Ygw4="193.93973373120625" rw4="38.22572012603925" rb4="19.112860063019625" Xgw5="443.12121347444884" Ygw5="177.9609625031632" rw5="40.84258073971655" rb5="20.421290369858276" Xgw6="460.5474379292129" Ygw6="176.72197569994717" rw6="30.55995137721874" rb6="15.27997568860937" Xgw7="477.9560117870575" Ygw7="180.6619944942034" rw7="34.13156878258452" rb7="17.06578439129226" />
				<coord x="469.0520226887149" y="198.45084315893703" t="50" Xgw0="492.5902631073555" Ygw0="198.23343575955445" rw0="36.45495497916633" rb0="18.227477489583165" Xgw1="483.9815509979857" Ygw1="213.25393700787401" rw1="32.75174177919188" rb1="16.37587088959594" Xgw2="468.89416863073063" Ygw2="221.20603664563217" rw2="35.301246191497896" rb2="17.650623095748948" Xgw3="452.7538842865223" Ygw3="212.89811025717802" rw3="33.86394164035567" rb3="16.931970820177835" Xgw4="442.3498161408941" Ygw4="196.14587328676743" rw4="41.25863506317098" rb4="20.62931753158549" Xgw5="449.04788905341474" Ygw5="180.56058362526636" rw5="41.31095986463731" rb5="20.655479932318656" Xgw6="468.2073554598898" Ygw6="179.44593343517104" rw6="29.805773037868008" rb6="14.902886518934004" Xgw7="485.3185509303059" Ygw7="181.67703405865657" rw7="36.19955816554394" rb7="18.09977908277197" />
				<coord x="472.6532166162957" y="198.5862697343063" t="51" Xgw0="497.24381093768807" Ygw0="198.62434297636722" rw0="37.99955580409542" rb0="18.99977790204771" Xgw1="488.8706182548314" Ygw1="214.96963105496528" rw1="35.73469687036203" rb1="17.867348435181015" Xgw2="472.809388278682" Ygw2="221.74865709933457" rw2="35.897252909789856" rb2="17.948626454894928" Xgw3="457.2533966936617" Ygw3="212.8455591995181" rw3="32.694188718559836" rb3="16.347094359279918" Xgw4="446.67253160810185" Ygw4="196.88147913231003" rw4="40.12869256304303" rb4="20.064346281521516" Xgw5="453.2574920960057" Ygw5="181.68690831366612" rw5="39.67012284652543" rb5="19.835061423262715" Xgw6="471.9135194569271" Ygw6="181.0202218185295" rw6="27.67879057295913" rb6="13.839395286479565" Xgw7="489.3890975237648" Ygw7="181.91430974455267" rw7="36.57466215375237" rb7="18.287331076876185" />
				<coord x="470.6943488260497" y="200.78165606009958" t="52" Xgw0="492.0467701552329" Ygw0="200.64937406109163" rw0="33.13338189732594" rb0="16.56669094866297" Xgw1="487.0106771626147" Ygw1="216.96544600530595" rw1="35.531221574278064" rb1="17.765610787139032" Xgw2="470.8437342265865" Ygw2="222.60622677006378" rw2="33.82877132135979" rb2="16.914385660679894" Xgw3="457.9077346594441" Ygw3="212.30552348814493" rw3="27.037893529731047" rb3="13.518946764865523" Xgw4="446.82293155301494" Ygw4="198.6488812575987" rw4="36.98201456492754" rb4="18.49100728246377" Xgw5="452.2160332831961" Ygw5="183.14110904470115" rw5="39.30894505024554" rb5="19.65447252512277" Xgw6="469.2150262445799" Ygw6="182.92535780653995" rw6="28.074814819378194" rb6="14.037407409689097" Xgw7="487.6635589545472" Ygw7="184.1129223006268" rw7="36.71705828302383" rb7="18.358529141511916" />
				<coord x="477.4280518152724" y="197.93786875290738" t="53" Xgw0="494.74113890679007" Ygw0="198.02609994727283" rw0="27.10252635075765" rb0="13.551263175378825" Xgw1="492.1885707468385" Ygw1="212.69680267239323" rw1="32.34476389022239" rb1="16.172381945111194" Xgw2="477.0374025974026" Ygw2="220.5447866419295" rw2="34.90233079705923" rb2="17.451165398529614" Xgw3="461.93924365316525" Ygw3="211.3401677422595" rw3="31.76886789446807" rb3="15.884433947234035" Xgw4="453.5293650724801" Ygw4="197.4008093829431" rw4="36.808375453047795" rb4="18.404187726523897" Xgw5="461.19158278628737" Ygw5="184.1001167031364" rw5="33.021842139814474" rb5="16.510921069907237" Xgw6="476.8097725275798" Ygw6="180.08566826125158" rw6="27.91180038453867" rb6="13.955900192269334" Xgw7="492.5991067270649" Ygw7="182.4552093476144" rw7="33.52742260848465" rb7="16.763711304242324" />
				<coord x="481.69374739902037" y="192.78038797870755" t="54" Xgw0="500.90239508266217" Ygw0="192.73447435353964" rw0="29.860789440763938" rb0="14.930394720381969" Xgw1="494.03188837713355" Ygw1="205.3682741804389" rw1="27.530624407676907" rb1="13.765312203838453" Xgw2="480.9368706429125" Ygw2="215.40992124967724" rw2="34.91659549040649" rb2="17.458297745203247" Xgw3="465.79723595278926" Ygw3="207.05581055180068" rw3="33.036748645516056" rb3="16.518374322758028" Xgw4="458.1006928387048" Ygw4="193.4864375141889" rw4="36.33230077043987" rb4="18.166150385219936" Xgw5="467.7533269455978" Ygw5="181.16791759821143" rw5="28.292205573247603" rb5="14.146102786623802" Xgw6="481.45830064570634" Ygw6="174.73100597429243" rw6="28.155951080948785" rb6="14.077975540474393" Xgw7="497.54985245461864" Ygw7="177.47116158454799" rw7="34.03077285601879" rb7="17.015386428009396" />
				<coord x="487.5057101419194" y="183.8688952134388" t="55" Xgw0="506.9052125349054" Ygw0="184.16170234770917" rw0="30.19067533353134" rb0="15.09533766676567" Xgw1="499.23314933178386" Ygw1="195.96620182064692" rw1="26.431319932184923" rb1="13.215659966092462" Xgw2="487.11496721208437" Ygw2="207.00281787517545" rw2="35.69121429172098" rb2="17.84560714586049" Xgw3="467.3543648824549" Ygw3="202.48611320863267" rw3="42.01964617994629" rb3="21.009823089973146" Xgw4="462.9989129577687" Ygw4="186.22756356099265" rw4="37.87466493609562" rb4="18.93733246804781" Xgw5="474.010460251046" Ygw5="171.60088805396634" rw5="28.47715481791144" rb5="14.23857740895572" Xgw6="487.55459602820366" Ygw6="168.4121547318714" rw6="24.38181858487818" rb6="12.19090929243909" Xgw7="503.2196868754164" Ygw7="168.1037641572285" rw7="34.39820855259788" rb7="17.19910427629894" />
				<coord x="485.55297145118953" y="182.83563813144926" t="56" Xgw0="508.1310312204352" Ygw0="182.90484074424472" rw0="35.07776942365033" rb0="17.538884711825165" Xgw1="500.21934329005893" Ygw1="198.39151267493583" rw1="33.31289500877129" rb1="16.656447504385646" Xgw2="483.784993851853" Ygw2="207.9409388765234" rw2="38.89052930479605" rb2="19.445264652398023" Xgw3="467.1544812816667" Ygw3="201.74392409691598" rw3="40.679411846569465" rb3="20.339705923284733" Xgw4="461.6545386083819" Ygw4="184.607077181737" rw4="37.118403878397885" rb4="18.559201939198942" Xgw5="470.75393708839533" Ygw5="168.14997750235202" rw5="32.53154609365653" rb5="16.265773046828265" Xgw6="485.94598083402616" Ygw6="161.12433816129175" rw6="33.80654678254375" rb6="16.903273391271874" Xgw7="504.84657328344366" Ygw7="163.92703636189196" rw7="41.61013747193427" rb7="20.805068735967136" />
				<coord x="486.5476693807612" y="177.30941502173872" t="57" Xgw0="510.8030326503738" Ygw0="177.36773306479725" rw0="37.585622812266536" rb0="18.792811406133268" Xgw1="501.4290687887367" Ygw1="192.7422144004897" rw1="33.43830872638594" rb1="16.71915436319297" Xgw2="484.26878468541497" Ygw2="202.35121905593314" rw2="38.895926603536424" rb2="19.447963301768212" Xgw3="468.3932033285153" Ygw3="197.72419298202635" rw3="42.09726462737478" rb3="21.04863231368739" Xgw4="460.91682952579913" Ygw4="178.4721005458589" rw4="39.64972064735386" rb4="19.82486032367693" Xgw5="471.77807169930514" Ygw5="162.78956096020215" rw5="32.367214520365316" rb5="16.183607260182658" Xgw6="486.6639783783784" Ygw6="155.59721081081082" rw6="33.84117658141856" rb6="16.92058829070928" Xgw7="505.5567378166388" Ygw7="158.50279670824224" rw7="41.244311682230766" rb7="20.622155841115383" />
				<coord x="490.6673054844251" y="176.04076199546932" t="58" Xgw0="514.6986102386935" Ygw0="176.32494503768845" rw0="37.316174704925906" rb0="18.658087352462953" Xgw1="506.0685080106809" Ygw1="191.36469459279039" rw1="33.91916888798969" rb1="16.959584443994846" Xgw2="488.35036140128733" Ygw2="200.92659860715418" rw2="38.73047563843946" rb2="19.36523781921973" Xgw3="471.54568464264736" Ygw3="196.05086887939967" rw3="42.68263671298528" rb3="21.34131835649264" Xgw4="464.88339859851607" Ygw4="178.23072959604286" rw4="40.03110790204085" rb4="20.015553951020426" Xgw5="473.72657277997087" Ygw5="159.52037768057187" rw5="36.77056136645391" rb5="18.385280683226956" Xgw6="490.6838801601972" Ygw6="151.8658348736907" rw6="37.52519284023715" rb6="18.762596420118577" Xgw7="509.80609010640705" Ygw7="157.23129790743556" rw7="41.44136783424904" rb7="20.72068391712452" />
				<coord x="489.49965310685326" y="172.99363539923036" t="59" Xgw0="513.6482110549053" Ygw0="173.0477605878226" rw0="37.446803072931004" rb0="18.723401536465502" Xgw1="504.7931159836222" Ygw1="188.76070485592928" rw1="34.23240546976589" rb1="17.116202734882943" Xgw2="486.99439305305344" Ygw2="199.1363277533753" rw2="40.559431337726735" rb2="20.279715668863368" Xgw3="470.4643218248244" Ygw3="192.65885651886703" rw3="42.188884558137445" rb3="21.094442279068723" Xgw4="466.24544589872426" Ygw4="174.76656741724045" rw4="36.22915753321092" rb4="18.11457876660546" Xgw5="474.0236012803751" Ygw5="157.8791533294261" rw5="33.74150163787515" rb5="16.870750818937577" Xgw6="489.37337398373984" Ygw6="149.67565040650408" rw6="36.22419857347566" rb6="18.11209928673783" Xgw7="508.60366919044844" Ygw7="154.10069242218339" rw7="41.45156626141197" rb7="20.725783130705985" />
				<coord x="484.51130102506056" y="170.46935939656987" t="60" Xgw0="508.86092413406254" Ygw0="170.42634272893002" rw0="37.74744872521084" rb0="18.87372436260542" Xgw1="499.46219848793953" Ygw1="186.61790471618866" rw1="34.297773252462605" rb1="17.148886626231302" Xgw2="483.314465476216" Ygw2="198.64225385324445" rw2="43.414576663738124" rb2="21.707288331869062" Xgw3="467.35706191455336" Ygw3="190.32916152615948" rw3="40.534958506497674" rb3="20.267479253248837" Xgw4="460.660198255123" Ygw4="171.18647285585925" rw4="37.02919221645739" rb4="18.514596108228695" Xgw5="470.209644489814" Ygw5="156.01928454129865" rw5="31.829697993644775" rb5="15.914848996822387" Xgw6="484.72427847543514" Ygw6="147.05830946610854" rw6="36.3667702391341" rb6="18.18338511956705" Xgw7="503.64529967669733" Ygw7="151.47637403630938" rw7="41.59122182869241" rb7="20.795610914346206" />
				<coord x="492.0541214198142" y="170.29811947658848" t="61" Xgw0="515.8159907607255" Ygw0="170.27250179862926" rw0="36.979128221185135" rb0="18.489564110592568" Xgw1="505.01419394944054" Ygw1="183.6044343141318" rw1="29.341080879335877" rb1="14.670540439667938" Xgw2="488.61566035220153" Ygw2="198.10539891898546" rw2="43.247823266763945" rb2="21.623911633381972" Xgw3="470.93935041467824" Ygw3="192.66986748830098" rw3="47.28747089412141" rb3="23.643735447060706" Xgw4="465.4229546944207" Ygw4="172.40863407948834" rw4="41.32709913637475" rb4="20.663549568187374" Xgw5="475.0482139332939" Ygw5="153.34097098875074" rw5="37.35262606175405" rb5="18.676313030877026" Xgw6="491.97971542025147" Ygw6="143.69688947716745" rw6="41.160219684963295" rb6="20.580109842481647" Xgw7="511.0640774861181" Ygw7="151.20302246340233" rw7="41.66539707680135" rb7="20.832698538400674" />
				<coord x="485.72321062524827" y="172.88233933240258" t="62" Xgw0="509.8774819826445" Ygw0="173.02720988380645" rw0="37.282282573734825" rb0="18.641141286867413" Xgw1="497.6177650872048" Ygw1="185.7016129032258" rw1="27.46488705820099" rb1="13.732443529100495" Xgw2="484.45385327607266" Ygw2="196.41328158858988" rw2="36.41416843870691" rb2="18.207084219353455" Xgw3="469.55978849407785" Ygw3="190.27842639593908" rw3="36.6806971893717" rb3="18.34034859468585" Xgw4="466.4130538162796" Ygw4="173.95156006446328" rw4="30.192239558921578" rb4="15.096119779460789" Xgw5="472.62808119864667" Ygw5="159.90236829386177" rw5="28.864521884723757" rb5="14.432260942361879" Xgw6="485.7637636449929" Ygw6="149.67271792437904" rw6="35.89069797448038" rb6="17.94534898724019" Xgw7="504.79650785408285" Ygw7="153.7191029469038" rw7="41.527030645078135" rb7="20.763515322539067" />
				<coord x="489.4761630530138" y="166.97124663368294" t="63" Xgw0="507.6400292659133" Ygw0="167.34184212665636" rw0="28.265926508214754" rb0="14.132963254107377" Xgw1="500.70886738163745" Ygw1="179.22802772691603" rw1="25.994897967345448" rb1="12.997448983672724" Xgw2="487.85757716260787" Ygw2="189.94878131026272" rw2="35.43232779167495" rb2="17.716163895837475" Xgw3="474.2423927821036" Ygw3="183.35897911259423" rw3="34.460758015515864" rb3="17.230379007757932" Xgw4="467.26995823850456" Ygw4="168.17549771306096" rw4="34.26075070923137" rb4="17.130375354615683" Xgw5="477.50201365785324" Ygw5="155.41520749430921" rw5="26.01791368326516" rb5="13.00895684163258" Xgw6="489.37816641125033" Ygw6="149.33926800685117" rw6="27.477556666480822" rb6="13.738778333240411" Xgw7="503.0365929254969" Ygw7="152.85182674053698" rw7="30.340610973642875" rb7="15.170305486821437" />
				<coord x="492.0631606478063" y="168.05019724943156" t="64" Xgw0="512.1173162557958" Ygw0="168.25623192397742" rw0="31.099498404558034" rb0="15.549749202279017" Xgw1="502.8232769640966" Ygw1="179.99435698893313" rw1="25.240347599644128" rb1="12.620173799822064" Xgw2="490.82173811569754" Ygw2="189.53724685189312" rw2="33.26063892460841" rb2="16.630319462304204" Xgw3="477.86941346207203" Ygw3="183.8652960435048" rw3="32.85942053328728" rb3="16.42971026664364" Xgw4="468.31907016950424" Ygw4="169.1514075243357" rw4="36.56895080517592" rb4="18.28447540258796" Xgw5="479.3722157092614" Ygw5="155.5096717467761" rw5="27.840041492362086" rb5="13.920020746181043" Xgw6="492.29473578863093" Ygw6="150.23148518815051" rw6="27.808465060231935" rb6="13.904232530115967" Xgw7="508.631937754724" Ygw7="151.3257502778807" rw7="36.23397025970932" rb7="18.11698512985466" />
				<coord x="498.066373043425" y="156.54483156052328" t="65" Xgw0="518.1191487308175" Ygw0="156.8688833124216" rw0="31.30272156233762" rb0="15.65136078116881" Xgw1="513.9525750894417" Ygw1="173.42179049837756" rw1="35.900234185379446" rb1="17.950117092689723" Xgw2="495.41834945313207" Ygw2="183.9685257163518" rw2="42.340360490685164" rb2="21.170180245342582" Xgw3="480.9343098606065" Ygw3="176.0524207054701" rw3="40.0009982417294" rb3="20.0004991208647" Xgw4="471.1019613498702" Ygw4="158.98914527449284" rw4="41.63905199105031" rb4="20.819525995525154" Xgw5="484.38361749444033" Ygw5="143.61029333898125" rw5="29.496420142719447" rb5="14.748210071359724" Xgw6="497.92500476462743" Ygw6="138.88256781653007" rw6="27.779670546870495" rb6="13.889835273435247" Xgw7="514.2105609691862" Ygw7="140.85049600561848" rw7="34.92520276252604" rb7="17.46260138126302" />
				<coord x="498.62522457644167" y="165.4240768355013" t="66" Xgw0="521.6528071809637" Ygw0="165.30095689728174" rw0="35.62897732843857" rb0="17.814488664219287" Xgw1="509.6267534223424" Ygw1="176.95524195819954" rw1="25.188230540130633" rb1="12.594115270065316" Xgw2="496.9716950139621" Ygw2="186.24588976660146" rw2="32.47702356110577" rb2="16.238511780552884" Xgw3="482.99361562531544" Ygw3="182.3280340499983" rw3="35.622782135084705" rb3="17.811391067542353" Xgw4="475.53382720316745" Ygw4="166.6230694298239" rw4="35.76826521584314" rb4="17.88413260792157" Xgw5="481.21155669487655" Ygw5="148.2243038241388" rw5="37.761090104385886" rb5="18.880545052192943" Xgw6="498.86805453386296" Ygw6="144.16092884115542" rw6="33.03240439432238" rb6="16.51620219716119" Xgw7="516.9226351738085" Ygw7="147.16688289388333" rw7="39.78159321410041" rb7="19.890796607050206" />
				<coord x="516.4495951741033" y="161.53891283150583" t="67" Xgw0="539.5224173511917" Ygw0="161.7102537126209" rw0="35.64597840567029" rb0="17.822989202835146" Xgw1="529.4369856430588" Ygw1="174.88205081996756" rw1="29.08854733919614" rb1="14.54427366959807" Xgw2="515.5180162913273" Ygw2="178.74710110206038" rw2="27.046471410342154" rb2="13.523235705171077" Xgw3="495.9874657540651" Ygw3="179.0955940793103" rw3="41.371483299384344" rb3="20.685741649692172" Xgw4="487.95845766324356" Ygw4="162.23336562681652" rw4="43.63597147747964" rb4="21.81798573873982" Xgw5="498.4773531181659" Ygw5="146.43939794226" rw5="36.23477725379514" rb5="18.11738862689757" Xgw6="515.6899993819148" Ygw6="148.06486803881575" rw6="21.542344620388892" rb6="10.771172310194446" Xgw7="531.3195467422096" Ygw7="146.6226628895184" rw7="32.68418034937092" rb7="16.34209017468546" />
				<coord x="516.5219293250946" y="159.85359041708506" t="68" Xgw0="542.7427713561734" Ygw0="160.0341039258565" rw0="40.48175564166512" rb0="20.24087782083256" Xgw1="531.2921866781428" Ygw1="174.95636685315355" rw1="32.97682064175327" rb1="16.488410320876635" Xgw2="516.1832667876588" Ygw2="182.69615245009075" rw2="35.5100199058248" rb2="17.7550099529124" Xgw3="496.1865784618296" Ygw3="177.86448362323182" rw3="41.87061309114161" rb3="20.935306545570803" Xgw4="490.1814965936828" Ygw4="159.572046340486" rw4="40.65915356349879" rb4="20.329576781749395" Xgw5="496.7128941921344" Ygw5="143.0827651284549" rw5="40.089287006856495" rb5="20.044643503428247" Xgw6="516.2846272182848" Ygw6="141.9611834514587" rw6="28.219537144972627" rb6="14.109768572486313" Xgw7="534.7238164076617" Ygw7="141.91955186122155" rw7="39.496942637564516" rb7="19.748471318782258" />
				<coord x="520.9312693794095" y="160.27814845975433" t="69" Xgw0="547.2139746050494" Ygw0="159.86442492248634" rw0="40.640148639545366" rb0="20.320074319772683" Xgw1="536.1308082230357" Ygw1="175.316436684502" rw1="33.41858941274757" rb1="16.709294706373786" Xgw2="520.6903274814315" Ygw2="182.9501603646185" rw2="35.320493321721024" rb2="17.660246660860512" Xgw3="499.65956390575474" Ygw3="178.9199793790812" rw3="43.58274630509473" rb3="21.791373152547365" Xgw4="494.59592853189974" Ygw4="158.75228081271246" rw4="40.777896368298755" rb4="20.388948184149378" Xgw5="501.10346197572215" Ygw5="143.64599709057126" rw5="40.04225699916543" rb5="20.021128499582716" Xgw6="520.3878962125173" Ygw6="139.24243216271444" rw6="32.91949506144069" rb6="16.459747530720346" Xgw7="540.4671159386694" Ygw7="140.6142166440375" rw7="42.749675381961644" rb7="21.374837690980822" />
				<coord x="521.4260802560984" y="165.2544459214004" t="70" Xgw0="548.8265699154" Ygw0="165.4246509388541" rw0="42.24649717970121" rb0="21.123248589850604" Xgw1="538.1511310867805" Ygw1="182.18930260299067" rw1="36.94637025232427" rb1="18.473185126162136" Xgw2="521.0860437956204" Ygw2="185.13947445255474" rw2="31.183482994857457" rb2="15.591741497428728" Xgw3="504.06167896582406" Ygw3="179.8785523630083" rw3="35.32739114070094" rb3="17.66369557035047" Xgw4="493.7271277101237" Ygw4="164.794655099852" rw4="42.69082428926492" rb4="21.34541214463246" Xgw5="500.67145306472355" Ygw5="148.29202491112176" rw5="41.368043137517574" rb5="20.684021568758787" Xgw6="521.1014303397056" Ygw6="142.66632283500664" rw6="35.162944202976455" rb6="17.581472101488227" Xgw7="538.9475901174565" Ygw7="147.30498177399758" rw7="38.83408648010043" rb7="19.417043240050216" />
				<coord x="515.6999249473956" y="171.8750319493288" t="71" Xgw0="543.1388491495787" Ygw0="171.90963280877443" rw0="42.21933009295488" rb0="21.10966504647744" Xgw1="532.2860501862233" Ygw1="188.26840600428878" rw1="36.15480919314435" rb1="18.077404596572176" Xgw2="515.5967632686633" Ygw2="191.58244230490106" rw2="30.83504141427551" rb2="15.417520707137754" Xgw3="502.0600189195581" Ygw3="184.16275887698907" rw3="28.84840329868241" rb3="14.424201649341205" Xgw4="489.21950334532175" Ygw4="170.8417411622102" rw4="40.837577177858364" rb4="20.418788588929182" Xgw5="495.54017356681743" Ygw5="154.39815995979745" rw5="41.10272667364695" rb5="20.551363336823474" Xgw6="515.4489107971677" Ygw6="149.37434359860418" rw6="34.949807315470416" rb6="17.474903657735208" Xgw7="531.8672834824814" Ygw7="155.66297588351281" rw7="35.52943780624657" rb7="17.764718903123285" />
				<coord x="515.2707613280884" y="168.89208550744448" t="72" Xgw0="539.1043596189468" Ygw0="169.14550807091823" rw0="36.69940754022749" rb0="18.349703770113745" Xgw1="531.8662989608314" Ygw1="186.12219024780177" rw1="36.828404448476384" rb1="18.414202224238192" Xgw2="514.9431070628208" Ygw2="189.06600159039976" rw2="31.312459378150777" rb2="15.656229689075388" Xgw3="502.24215190227267" Ygw3="180.27832443462947" rw3="27.0810024343868" rb3="13.5405012171934" Xgw4="490.15778697001036" Ygw4="168.11562771458117" rw4="38.598975843476104" rb4="19.299487921738052" Xgw5="497.802190096019" Ygw5="153.49206543806824" rw5="35.893418586761385" rb5="17.946709293380692" Xgw6="514.4171130004869" Ygw6="154.04912168995094" rw6="23.494830766088644" rb6="11.747415383044322" Xgw7="527.0050843202075" Ygw7="156.73396242206135" rw7="26.48353035199193" rb7="13.241765175995965" />
				<coord x="529.5131976191017" y="174.35379944112177" t="73" Xgw0="548.8826222390032" Ygw0="174.3675193505758" rw0="30.134378731059147" rb0="15.067189365529574" Xgw1="542.1517715247265" Ygw1="186.82121155464148" rw1="27.75422390402361" rb1="13.877111952011806" Xgw2="529.4935071846727" Ygw2="191.63060138371475" rw2="27.053001206071894" rb2="13.526500603035947" Xgw3="515.9157149799538" Ygw3="186.63242619365812" rw3="28.5904525178951" rb3="14.29522625894755" Xgw4="499.50903321595626" Ygw4="172.72232879592158" rw4="45.859291102440736" rb4="22.929645551220368" Xgw5="510.0227755409053" Ygw5="157.90578956683333" rw5="39.16636654430987" rb5="19.583183272154933" Xgw6="529.0385755027964" Ygw6="155.31284492018221" rw6="29.65940829115949" rb6="14.829704145579745" Xgw7="543.0951212802054" Ygw7="160.8203264707231" rw7="29.8458894200424" rb7="14.9229447100212" />
				<coord x="527.1307971629057" y="174.284257608038" t="74" Xgw0="550.1729074889868" Ygw0="174.24929515418503" rw0="35.40388600570023" rb0="17.701943002850115" Xgw1="544.1553312505007" Ygw1="190.81070255547544" rw1="36.41196266806138" rb1="18.20598133403069" Xgw2="526.2673019692269" Ygw2="188.297061989489" rw2="22.147332825264517" rb2="11.073666412632258" Xgw3="514.3233704292528" Ygw3="184.96731773790597" rw3="26.03279466980403" rb3="13.016397334902015" Xgw4="505.343556550699" Ygw4="174.00810017498637" rw4="33.558628322162754" rb4="16.779314161081377" Xgw5="513.0709193171466" Ygw5="162.3778468728958" rw5="28.603639756403595" rb5="14.301819878201798" Xgw6="526.7518119693518" Ygw6="158.65827983709534" rw6="24.490358177252823" rb6="12.245179088626411" Xgw7="540.6352987333258" Ygw7="161.1188207600045" rw7="29.245716431351532" rb7="14.622858215675766" />
				<coord x="536.563896393762" y="165.71714532938117" t="75" Xgw0="550.8456633504708" Ygw0="166.20801896240903" rw0="22.189251095361165" rb0="11.094625547680582" Xgw1="548.220840994484" Ygw1="178.7047325925334" rw1="26.844557201407692" rb1="13.422278600703846" Xgw2="536.3620180778454" Ygw2="178.11606099735596" rw2="19.406754360113688" rb2="9.703377180056844" Xgw3="524.3716905044566" Ygw3="177.5419092844894" rw3="26.156680537788446" rb3="13.078340268894223" Xgw4="515.9127181746355" Ygw4="166.34563171882107" rw4="31.56987009247354" rb4="15.78493504623677" Xgw5="524.6512793550648" Ygw5="155.37311601822643" rw5="24.378361048183805" rb5="12.189180524091903" Xgw6="536.5397786233137" Ygw6="156.19664475959877" rw6="15.165913239327395" rb6="7.5829566196636975" Xgw7="544.6442086016376" Ygw7="157.80678114317513" rw7="17.79759935068128" rb7="8.89879967534064" />
				<coord x="539.5366776430033" y="177.52259969839545" t="76" Xgw0="553.8488968701898" Ygw0="177.8538566786386" rw0="22.1937843731527" rb0="11.09689218657635" Xgw1="548.5825748334428" Ygw1="186.61325889086984" rw1="19.997504786364345" rb1="9.998752393182173" Xgw2="539.4133014354067" Ygw2="186.40928229665073" rw2="14.200298681002174" rb2="7.100149340501087" Xgw3="530.5538125596105" Ygw3="185.71765975603634" rw3="19.018105910948254" rb3="9.509052955474127" Xgw4="522.0185385509911" Ygw4="177.26166265516403" rw4="26.911718772411046" rb4="13.455859386205523" Xgw5="526.3378278989949" Ygw5="165.63716597205197" rw5="27.267301076871234" rb5="13.633650538435617" Xgw6="538.8372109861466" Ygw6="162.7293768402761" rw6="22.920754447163244" rb6="11.460377223581622" Xgw7="550.9381660660891" Ygw7="165.385455800046" rw7="25.634134974949408" rb7="12.817067487474704" />
				<coord x="528.7752766091432" y="185.7467225997675" t="77" Xgw0="545.4026411436879" Ygw0="184.73760600920767" rw0="25.68254764797937" rb0="12.841273823989685" Xgw1="538.6941460376771" Ygw1="195.45640666355285" rw1="21.592404064832525" rb1="10.796202032416263" Xgw2="528.7154830844255" Ygw2="194.99923803718377" rw2="14.778317836633823" rb2="7.3891589183169115" Xgw3="522.5630554380025" Ygw3="192.11390887290167" rw3="14.252562561497607" rb3="7.126281280748803" Xgw4="511.2996068746535" Ygw4="184.0747946172068" rw4="27.004127602779963" rb4="13.502063801389982" Xgw5="516.5233832825002" Ygw5="172.6693114676804" rw5="27.540952515787367" rb5="13.770476257893684" Xgw6="528.8726793763306" Ygw6="166.7072000285432" rw6="29.18976821698516" rb6="14.59488410849258" Xgw7="539.268988458243" Ygw7="173.81439947583286" rw7="24.55201772277766" rb7="12.27600886138883" />
				<coord x="531.7466738942544" y="182.02480231984418" t="78" Xgw0="545.0494717945177" Ygw0="181.80684250500587" rw0="20.81869202627795" rb0="10.409346013138975" Xgw1="544.3540634695988" Ygw1="194.64609983125578" rw1="27.496177763118393" rb1="13.748088881559196" Xgw2="531.9085801838611" Ygw2="194.4578848118174" rw2="19.536959222105107" rb2="9.768479611052554" Xgw3="523.7264780461765" Ygw3="189.66528760176163" rw3="17.538617251274164" rb3="8.769308625637082" Xgw4="510.170874042173" Ygw4="180.71825283196077" rw4="33.056256906039444" rb4="16.528128453019722" Xgw5="516.3401103990624" Ygw5="166.80165976672527" rw5="33.120366122710564" rb5="16.560183061355282" Xgw6="530.2318330774343" Ygw6="164.45579439466508" rw6="27.194043027703103" rb6="13.597021513851551" Xgw7="539.8766927475173" Ygw7="174.370749322901" rw7="17.669771623386943" rb7="8.834885811693471" />
				<coord x="540.0053732438005" y="182.488932232322" t="79" Xgw0="555.930598540146" Ygw0="182.3530218978102" rw0="24.863124249464295" rb0="12.431562124732148" Xgw1="554.088668977926" Ygw1="196.04926054329223" rw1="30.200474954496773" rb1="15.100237477248386" Xgw2="539.5118425405227" Ygw2="197.3427390009924" rw2="23.29667619790545" rb2="11.648338098952726" Xgw3="529.2016367164431" Ygw3="192.35324390449676" rw3="22.954470675924703" rb3="11.477235337962352" Xgw4="514.2442637834268" Ygw4="180.92966325519973" rw4="39.41503307655262" rb4="19.70751653827631" Xgw5="520.9019824061454" Ygw5="164.90593895841076" rw5="39.6435691564719" rb5="19.82178457823595" Xgw6="538.8463304537318" Ygw6="166.06128881625028" rw6="25.66221350750339" rb6="12.831106753751696" Xgw7="548.7877450980392" Ygw7="173.47415966386555" rw7="19.94460491313943" rb7="9.972302456569714" />
				<coord x="540.5565069755753" y="197.40730694535353" t="80" Xgw0="562.0150024838549" Ygw0="196.90660705414803" rw0="33.129643917657255" rb0="16.564821958828627" Xgw1="557.1873855266747" Ygw1="213.57606874244962" rw1="35.678267061920195" rb1="17.839133530960098" Xgw2="540.6860674157303" Ygw2="208.91831460674157" rw2="18.47444119946159" rb2="9.237220599730795" Xgw3="533.9016" Ygw3="203.93306666666666" rw3="15.247971971138103" rb3="7.6239859855690515" Xgw4="518.9272829528412" Ygw4="195.01237293784368" rw4="33.56708759739698" rb4="16.78354379869849" Xgw5="518.4325927655647" Ygw5="175.66331409636277" rw5="47.20103299529157" rb5="23.600516497645785" Xgw6="539.4933941265168" Ygw6="176.81590914530528" rw6="31.88462605503868" rb6="15.94231302751934" Xgw7="553.2163180307923" Ygw7="184.1063924376433" rw7="28.562339880225878" rb7="14.281169940112939" />
				<coord x="532.9466443396244" y="186.031475053916" t="81" Xgw0="546.7737874575224" Ygw0="184.59993821439605" rw0="21.79826687739552" rb0="10.89913343869776" Xgw1="553.6263216964971" Ygw1="206.91925098942642" rw1="44.61015834346012" rb1="22.30507917173006" Xgw2="532.9936750560021" Ygw2="198.32230860455923" rw2="19.427356000901582" rb2="9.713678000450791" Xgw3="524.057438794727" Ygw3="194.23360236750068" rw3="19.139092512277504" rb3="9.569546256138752" Xgw4="511.3231920453388" Ygw4="184.8755161140711" rw4="33.21496938884303" rb4="16.607484694421515" Xgw5="516.5951906205137" Ygw5="171.18884590843834" rw5="33.84668168672602" rb5="16.92334084336301" Xgw6="531.9688593757492" Ygw6="172.8957903821259" rw6="20.72477973717028" rb6="10.36238986858514" Xgw7="541.9301598332175" Ygw7="177.20465601111883" rw7="19.874071569183794" rb7="9.937035784591897" />
				<coord x="532.534403117325" y="189.47590592792224" t="82" Xgw0="549.4622928176796" Ygw0="187.26774861878454" rw0="26.358835749337377" rb0="13.179417874668689" Xgw1="543.2945492662474" Ygw1="202.1338784067086" rw1="25.684570531361324" rb1="12.842285265680662" Xgw2="532.6721994735303" Ygw2="200.61245978356246" rw2="17.621171931847698" rb2="8.810585965923849" Xgw3="524.3558745190885" Ygw3="197.04767682746376" rw3="17.632949452719696" rb3="8.816474726359848" Xgw4="511.59812508553443" Ygw4="188.06191551480316" rw4="32.12024079624254" rb4="16.06012039812127" Xgw5="516.1720462336787" Ygw5="173.94509282328917" rw5="34.44026486268549" rb5="17.220132431342744" Xgw6="531.9699723594941" Ygw6="175.63594103358741" rw6="21.617630121180706" rb6="10.808815060590353" Xgw7="541.5563202340581" Ygw7="180.52127801050602" rw7="19.938915827092256" rb7="9.969457913546128" />
				<coord x="529.230527545358" y="189.9815742613421" t="83" Xgw0="546.0603979669082" Ygw0="189.239753433546" rw0="26.03044520963035" rb0="13.015222604815175" Xgw1="539.5039833080425" Ygw1="203.13739251390996" rw1="25.8032183015419" rb1="12.90160915077095" Xgw2="529.4067057704502" Ygw2="201.22844007609385" rw2="17.787440678483854" rb2="8.893720339241927" Xgw3="520.8546040981533" Ygw3="197.44333417657475" rw3="17.74227594920564" rb3="8.87113797460282" Xgw4="507.4634651373378" Ygw4="188.37835798370057" rw4="33.3632188324663" rb4="16.68160941623315" Xgw5="512.8425782777954" Ygw5="174.7853204686423" rw5="34.13373667264973" rb5="17.066868336324866" Xgw6="528.2531189195377" Ygw6="176.47390408607075" rw6="21.16644651414093" rb6="10.583223257070465" Xgw7="538.0012839928886" Ygw7="180.84180549153882" rw7="19.87705943553596" rb7="9.93852971776798" />
				<coord x="527.6304868514981" y="189.9755841904913" t="84" Xgw0="544.1266361556064" Ygw0="190.01688787185356" rw0="25.524327854297916" rb0="12.762163927148958" Xgw1="538.8148227514847" Ygw1="204.086603808241" rw1="27.74727003902715" rb1="13.873635019513575" Xgw2="527.7064199732501" Ygw2="201.65247436469014" rw2="18.428256187535958" rb2="9.214128093767979" Xgw3="518.964929540016" Ygw3="198.25953203935123" rw3="18.88621874946621" rb3="9.443109374733105" Xgw4="506.0372926996068" Ygw4="188.88429646093348" rw4="33.07023005268726" rb4="16.53511502634363" Xgw5="512.0218830242511" Ygw5="175.28535805991442" rw5="32.795748709519096" rb5="16.397874354759548" Xgw6="526.9410464259396" Ygw6="176.35878776713338" rw6="21.3100887809519" rb6="10.65504439047595" Xgw7="536.5429974479932" Ygw7="181.2251566004176" rw7="19.625357678323457" rb7="9.812678839161729" />
				<coord x="524.5974508386034" y="189.85841180809544" t="85" Xgw0="541.3246603321197" Ygw0="189.688881982062" rw0="25.820491230586402" rb0="12.910245615293201" Xgw1="535.674112938122" Ygw1="204.11580484638685" rw1="27.773691262531123" rb1="13.886845631265562" Xgw2="524.7534609720177" Ygw2="201.36296023564066" rw2="18.130415380975094" rb2="9.065207690487547" Xgw3="516.2170555743434" Ygw3="197.6413031225341" rw3="18.02935756062928" rb3="9.01467878031464" Xgw4="505.1453076379991" Ygw4="188.6265068117041" rw4="29.88907337431307" rb4="14.944536687156535" Xgw5="508.92205927542835" Ygw5="175.24412172973203" rw5="32.74581935250806" rb5="16.37290967625403" Xgw6="524.3215430861724" Ygw6="177.5243486973948" rw6="19.35486172605304" rb6="9.67743086302652" Xgw7="532.7829219811165" Ygw7="181.51250621169456" rw7="18.401933891113806" rb7="9.200966945556903" />
				<coord x="524.3701494112504" y="188.56905448795095" t="86" Xgw0="539.5396228258745" Ygw0="188.97757475083057" rw0="23.489807561889748" rb0="11.744903780944874" Xgw1="534.956251413068" Ygw1="201.95184264074157" rw1="26.270729770372288" rb1="13.135364885186144" Xgw2="524.2719272832621" Ygw2="199.91949735641342" rw2="17.858812388878434" rb2="8.929406194439217" Xgw3="515.6239851604925" Ygw3="196.64516909511264" rw3="18.674152993355246" rb3="9.337076496677623" Xgw4="504.9291281943972" Ygw4="187.71287698464596" rw4="29.799310697602408" rb4="14.899655348801204" Xgw5="508.6135501177702" Ygw5="174.36421530140453" rw5="32.38276319361371" rb5="16.191381596806856" Xgw6="523.3453145367644" Ygw6="176.39146912566986" rw6="19.13954162710001" rb6="9.569770813550004" Xgw7="531.284015911762" Ygw7="181.66662146279722" rw7="15.530399062276723" rb7="7.765199531138362" />
				<coord x="527.4072048448969" y="195.16118358100488" t="87" Xgw0="542.6873354485924" Ygw0="193.86184432592992" rw0="23.715409161656797" rb0="11.857704580828399" Xgw1="536.8034873323398" Ygw1="206.61517138599106" rw1="22.94929042203016" rb1="11.47464521101508" Xgw2="527.1358670914884" Ygw2="205.45375512061904" rw2="16.29529320552139" rb2="8.147646602760695" Xgw3="520.0144438678429" Ygw3="201.9608199273482" rw3="15.924448280523631" rb3="7.9622241402618155" Xgw4="507.9862930594876" Ygw4="193.7881007227136" rw4="29.802893718765603" rb4="14.901446859382801" Xgw5="512.1526568135832" Ygw5="180.40804521861529" rw5="32.38302274624211" rb5="16.191511373121056" Xgw6="526.6452419286501" Ygw6="181.64092026099482" rw6="21.074394771172408" rb6="10.537197385586204" Xgw7="535.818259836282" Ygw7="186.1086612094006" rw7="19.32981263523335" rb7="9.664906317616675" />
				<coord x="530.6619920186547" y="190.55163532766483" t="88" Xgw0="542.5607227488151" Ygw0="190.95971563981044" rw0="18.571248710538914" rb0="9.285624355269457" Xgw1="541.2203817314247" Ygw1="203.6974778459441" rw1="25.867864888369095" rb1="12.933932444184547" Xgw2="530.7832651588066" Ygw2="203.88197786333012" rw2="20.669808159786204" rb2="10.334904079893102" Xgw3="522.8716350616629" Ygw3="198.61152367060072" rw3="17.545961414727334" rb3="8.772980707363667" Xgw4="513.5132746555082" Ygw4="189.8657023302792" rw4="26.311745007284106" rb4="13.155872503642053" Xgw5="518.2165225929757" Ygw5="179.08478722098508" rw5="25.958765717920848" rb5="12.979382858960424" Xgw6="530.1627485819722" Ygw6="180.18099501127588" rw6="16.32851887616462" rb6="8.16425943808231" Xgw7="537.521444244963" Ygw7="183.85417913425096" rw7="15.156727037538293" rb7="7.578363518769146" />
				<coord x="529.2930538983" y="187.9957816230697" t="89" Xgw0="541.3836076817558" Ygw0="188.4772976680384" rw0="18.766599010945065" rb0="9.383299505472532" Xgw1="539.2844137498038" Ygw1="197.8650133417046" rw1="21.628676832415803" rb1="10.814338416207901" Xgw2="528.7476925658667" Ygw2="199.7461822453432" rw2="18.27023566902749" rb2="9.135117834513744" Xgw3="522.9289715438047" Ygw3="193.95608335200538" rw3="13.788360824463957" rb3="6.894180412231979" Xgw4="515.3119547657512" Ygw4="187.60958121038897" rw4="21.5441665767234" rb4="10.7720832883617" Xgw5="517.0622014958998" Ygw5="177.22866540506442" rw5="24.943420583843988" rb5="12.471710291921994" Xgw6="528.8228135467064" Ygw6="176.59549683662075" rw6="17.750339241590538" rb6="8.875169620795269" Xgw7="536.074802259887" Ygw7="181.11853107344632" rw7="15.171443828225335" rb7="7.585721914112668" />
				<coord x="513.5489773943698" y="196.31913623456197" t="90" Xgw0="528.6426378459113" Ygw0="195.4892129610422" rw0="23.236359672566252" rb0="11.618179836283126" Xgw1="524.224192868188" Ygw1="205.7199990628368" rw1="21.922951226795544" rb1="10.961475613397772" Xgw2="513.7457529513389" Ygw2="204.2463288223438" rw2="12.653759307872717" rb2="6.326879653936358" Xgw3="509.1335417115758" Ygw3="200.73582668678594" rw3="10.173512508636183" rb3="5.086756254318091" Xgw4="503.1904200094384" Ygw4="195.29990561585655" rw4="16.304006910802865" rb4="8.152003455401433" Xgw5="504.1451240925649" Ygw5="186.65352359986372" rw5="20.8346519586018" rb5="10.4173259793009" Xgw6="513.1246447390656" Ygw6="178.6706942374756" rw6="26.97221388495831" rb6="13.486106942479156" Xgw7="524.5879049282009" Ygw7="184.97780876182534" rw7="24.282150937240644" rb7="12.141075468620322" />
				<coord x="495.96327042041617" y="190.78946823208594" t="91" Xgw0="516.4456973495946" Ygw0="190.20998841725148" rw0="31.335696996584623" rb0="15.667848498292312" Xgw1="509.6471490969189" Ygw1="202.6168988313068" rw1="27.796244076983896" rb1="13.898122038491948" Xgw2="496.24459724950884" Ygw2="203.2196299934512" rw2="19.47135580189356" rb2="9.73567790094678" Xgw3="490.0384495641345" Ygw3="196.7582503113325" rw3="13.54713461484316" rb3="6.77356730742158" Xgw4="483.17788926806907" Ygw4="190.0756124891764" rw4="20.019051195819248" rb4="10.009525597909624" Xgw5="488.64859742228964" Ygw5="182.55943896891586" rw5="17.376665484143874" rb5="8.688332742071937" Xgw6="495.97848980660814" Ygw6="172.21115276992845" rw6="28.519834086904055" rb6="14.259917043452027" Xgw7="509.10410763912427" Ygw7="178.10721209245577" rw7="28.05488006295351" rb7="14.027440031476756" />
				<coord x="478.35363707584906" y="180.23583453356034" t="92" Xgw0="506.4407853029743" Ygw0="181.31151936182576" rw0="42.865319611086434" rb0="21.432659805543217" Xgw1="497.6060511374968" Ygw1="196.22071161696073" rw1="38.32366554950798" rb1="19.16183277475399" Xgw2="479.0016155794254" Ygw2="200.35267662212908" rw2="31.114086796201697" rb2="15.557043398100848" Xgw3="469.46098188444637" Ygw3="187.50107192625148" rw3="18.385628729396355" rb3="9.192814364698178" Xgw4="462.7342495743128" Ygw4="179.72709802967648" rw4="24.488418394194237" rb4="12.244209197097119" Xgw5="468.69640641286543" Ygw5="171.37635876309128" rw5="20.774426278867733" rb5="10.387213139433866" Xgw6="478.9735533766054" Ygw6="159.45271371357546" rw6="32.09343011052356" rb6="16.04671505526178" Xgw7="491.5819446621045" Ygw7="167.7885475979035" rw7="28.22284682063374" rb7="14.11142341031687" />
				<coord x="488.20832373876493" y="190.77520836878963" t="93" Xgw0="513.9961410433912" Ygw0="190.72694199782012" rw0="39.55634373498136" rb0="19.77817186749068" Xgw1="502.27906024669187" Ygw1="202.65786693431235" rw1="28.702641262947083" rb1="14.351320631473541" Xgw2="488.4464082098062" Ygw2="202.8990063528262" rw2="19.439450741969175" rb2="9.719725370984587" Xgw3="478.09880514705884" Ygw3="200.437368697479" rw3="22.175548601644675" rb3="11.087774300822337" Xgw4="461.78384698776523" Ygw4="190.5280625677559" rw4="40.49546008669259" rb4="20.247730043346294" Xgw5="470.2212210155562" Ygw5="173.49508854319538" rw5="38.31184560116329" rb5="19.155922800581646" Xgw6="489.18777800997105" Ygw6="169.91675373914083" rw6="32.33163395290614" rb6="16.16581697645307" Xgw7="503.2589573065732" Ygw7="176.25166557805355" rw7="32.38167473387536" rb7="16.19083736693768" />
				<coord x="492.2702779525953" y="201.701506473981" t="94" Xgw0="521.2386008655031" Ygw0="200.41026137047547" rw0="44.476443605405684" rb0="22.238221802702842" Xgw1="507.63151003782366" Ygw1="215.28676898457957" rw1="31.974423050813737" rb1="15.987211525406869" Xgw2="492.0542311394092" Ygw2="218.22784482120383" rw2="26.11534576353312" rb2="13.05767288176656" Xgw3="478.8370994248151" Ygw3="214.61832374691866" rw3="29.219504497061642" rb3="14.609752248530821" Xgw4="467.83543096872614" Ygw4="201.59740655987795" rw4="37.75887191290084" rb4="18.87943595645042" Xgw5="474.0615475974797" Ygw5="182.06352034140548" rw5="41.21288180534016" rb5="20.60644090267008" Xgw6="494.0510661827697" Ygw6="178.6806825438856" rw6="35.7776664309052" rb6="17.8888332154526" Xgw7="510.09638840756975" Ygw7="184.76821085176502" rw7="37.9821758370765" rb7="18.99108791853825" />
				<coord x="485.9489787348703" y="189.0992760284313" t="95" Xgw0="516.3328859667641" Ygw0="190.03034954911482" rw0="46.53731457201381" rb0="23.268657286006906" Xgw1="504.9267228867806" Ygw1="204.25996455688468" rw1="37.542948405072536" rb1="18.771474202536268" Xgw2="486.2871910461682" Ygw2="211.37389242965958" rw2="34.579163120215036" rb2="17.289581560107518" Xgw3="466.5135014548982" Ygw3="208.21127061105722" rw3="41.913618727412484" rb3="20.956809363706242" Xgw4="463.74523589585687" Ygw4="188.91260392076362" rw4="34.47217657673435" rb4="17.236088288367174" Xgw5="475.9325398577927" Ygw5="178.84359404672526" rw5="22.885110608681952" rb5="11.442555304340976" Xgw6="486.63413268511187" Ygw6="169.64606833638325" rw6="30.438619467796755" rb6="15.219309733898378" Xgw7="503.07436749106034" Ygw7="173.59478282986967" rw7="35.79261628974597" rb7="17.896308144872986" />
				<coord x="493.92435075262404" y="200.22012471580052" t="96" Xgw0="522.2417021924482" Ygw0="199.66381826025173" rw0="43.43707675056445" rb0="21.718538375282225" Xgw1="506.9875860910465" Ygw1="211.50258693095918" rw1="27.148551518803526" rb1="13.574275759401763" Xgw2="494.0343545508626" Ygw2="212.82376561570493" rw2="20.291299235327052" rb2="10.145649617663526" Xgw3="479.9404870624049" Ygw3="214.35122852794086" rw3="31.005851032569673" rb3="15.502925516284837" Xgw4="464.0353680002387" Ygw4="199.2689071869686" rw4="45.76554074942894" rb4="22.88277037471447" Xgw5="478.42756654986664" Ygw5="183.66374666596934" rw5="35.12418654198263" rb5="17.562093270991316" Xgw6="494.98270754789564" Ygw6="176.6379933830884" rw6="36.491372812922236" rb6="18.245686406461118" Xgw7="512.0541426837385" Ygw7="183.73585496691334" rw7="37.81310461937122" rb7="18.90655230968561" />
				<coord x="491.28252059100294" y="196.10256353897833" t="97" Xgw0="518.167616522915" Ygw0="196.13404050512997" rw0="41.199808270539855" rb0="20.599904135269927" Xgw1="506.48253298578453" Ygw1="209.18610431838337" rw1="31.143066615175584" rb1="15.571533307587792" Xgw2="491.45787578757876" Ygw2="212.63933393339335" rw2="25.963240771618697" rb2="12.981620385809348" Xgw3="473.5713340935006" Ygw3="214.24814139110603" rw3="38.9488083689561" rb3="19.47440418447805" Xgw4="469.4745688627513" Ygw4="195.61952634506875" rw4="33.73156252627663" rb4="16.865781263138317" Xgw5="481.8390065785503" Ygw5="185.92778683082867" rw5="22.05251627567796" rb5="11.02625813783898" Xgw6="492.08559719388666" Ygw6="178.95237839579082" rw6="26.892796492600294" rb6="13.446398246300147" Xgw7="509.7443260654113" Ygw7="179.77315411298315" rw7="37.90458111218797" rb7="18.952290556093985" />
				<coord x="499.960053154717" y="200.98172487779857" t="98" Xgw0="517.1170420168067" Ygw0="200.8962857142857" rw0="26.487022968869766" rb0="13.243511484434883" Xgw1="511.34104835732745" Ygw1="210.94285714285715" rw1="23.493904309434026" rb1="11.746952154717013" Xgw2="500.04693915640166" Ygw2="211.99505412467337" rw2="17.44067559303928" rb2="8.72033779651964" Xgw3="490.4736462093863" Ygw3="212.13718411552347" rw3="22.785803269242052" rb3="11.392901634621026" Xgw4="474.1530162772291" Ygw4="200.06419697856086" rw4="39.247915218533656" rb4="19.623957609266828" Xgw5="495.7509225092251" Ygw5="196.4188191881919" rw5="10.364041958686935" rb5="5.182020979343467" Xgw6="500.5647388664906" Ygw6="186.02889383196626" rw6="23.259083657038705" rb6="11.629541828519352" Xgw7="515.592552348324" Ygw7="186.49277733745814" rw7="32.608531623356555" rb7="16.304265811678277" />
				<coord x="505.5270577132575" y="203.07745329538477" t="99" Xgw0="519.4287447257384" Ygw0="203.2087552742616" rw0="21.4576741809483" rb0="10.72883709047415" Xgw1="517.0038975710789" Ygw1="212.95106382978724" rw1="23.279517496013657" rb1="11.639758748006829" Xgw2="505.7378015199912" Ygw2="212.16648309285165" rw2="14.373720544301843" rb2="7.186860272150922" Xgw3="498.1099058101386" Ygw3="210.72499735421738" rw3="16.673944687523527" rb3="8.336972343761763" Xgw4="486.54720025308444" Ygw4="202.11676684593482" rw4="28.97014526621639" rb4="14.485072633108196" Xgw5="501.5308341447582" Ygw5="198.26144109055502" rw5="10.201574646371151" rb5="5.100787323185576" Xgw6="506.2979333375339" Ygw6="191.88586100434756" rw6="17.50519367750032" rb6="8.75259683875016" Xgw7="517.2791686877355" Ygw7="191.39933211447334" rw7="25.382551624858344" rb7="12.691275812429172" />
				<coord x="509.1378548626665" y="191.96335986084824" t="100" Xgw0="519.5481655554341" Ygw0="192.10972055233722" rw0="16.225480507723244" rb0="8.112740253861622" Xgw1="522.6103851851852" Ygw1="204.01484444444444" rw1="27.51192028865811" rb1="13.755960144329055" Xgw2="509.45413977332385" Ygw2="205.21733423921435" rw2="20.416816521463694" rb2="10.208408260731847" Xgw3="503.4097717963721" Ygw3="197.9866003510825" rw3="13.134293231774047" rb3="6.567146615887023" Xgw4="493.9640088955751" Ygw4="190.33019916931028" rw4="23.367314492758602" rb4="11.683657246379301" Xgw5="503.1466405688264" Ygw5="185.8746904210274" rw5="13.47294534682714" rb5="6.73647267341357" Xgw6="509.1373306739799" Ygw6="184.27578326269426" rw6="12.214739661939857" rb6="6.107369830969929" Xgw7="516.8101013601316" Ygw7="184.33912327817725" rw7="16.82178512367904" rb7="8.41089256183952" />
				<coord x="514.0585384945406" y="177.278569034527" t="101" Xgw0="524.4222122302158" Ygw0="177.56043165467625" rw0="16.236426010863887" rb0="8.118213005431944" Xgw1="526.3705070027097" Ygw1="190.73425614573472" rw1="27.826351781950503" rb1="13.913175890975252" Xgw2="513.968577223349" Ygw2="194.88603339538244" rw2="26.897603160771205" rb2="13.448801580385602" Xgw3="504.4508990318119" Ygw3="186.63211413349725" rw3="20.714710867749247" rb3="10.357355433874623" Xgw4="499.7864850843061" Ygw4="176.95994811932556" rw4="21.991108536851403" rb4="10.995554268425701" Xgw5="506.0044917959759" Ygw5="170.13471675699756" rw5="16.822903312156992" rb5="8.411451656078496" Xgw6="513.8636913157364" Ygw6="169.76173685271004" rw6="12.042526841083708" rb6="6.021263420541854" Xgw7="519.8094007275512" Ygw7="171.75464292552172" rw7="12.712126988006816" rb7="6.356063494003408" />
				<coord x="504.0657405092932" y="166.56070175218366" t="102" Xgw0="518.2851695602791" Ygw0="167.17402239169235" rw0="22.004635936080508" rb0="11.002317968040254" Xgw1="516.5584939005992" Ygw1="181.17737833527306" rw1="29.360294147222085" rb1="14.680147073611042" Xgw2="504.2042393936037" Ygw2="183.98693684427073" rw2="26.708000465299225" rb2="13.354000232649613" Xgw3="494.77115686616645" Ygw3="176.29797010411212" rw3="20.868663550096663" rb3="10.434331775048332" Xgw4="489.8254839225724" Ygw4="167.0875859862422" rw4="22.030184634282232" rb4="11.015092317141116" Xgw5="495.6492476616511" Ygw5="159.097600650671" rw5="17.610899104965988" rb5="8.805449552482994" Xgw6="504.23664302600474" Ygw6="158.34326241134752" rw6="13.149854915246104" rb6="6.574927457623052" Xgw7="511.3625654450262" Ygw7="159.69820493642484" rw7="15.796887610873567" rb7="7.898443805436783" />
				<coord x="488.0358427562733" y="162.87933348438762" t="103" Xgw0="505.43764887793054" Ygw0="164.0026954741109" rw0="26.67899886200219" rb0="13.339499431001094" Xgw1="499.61217979607176" Ygw1="175.25750274667027" rw1="25.957257604649126" rb1="12.978628802324563" Xgw2="488.11362985860666" Ygw2="176.4702902284046" rw2="21.01451515287794" rb2="10.50725757643897" Xgw3="480.46613931523024" Ygw3="170.91841794569066" rw3="17.26095025716523" rb3="8.630475128582615" Xgw4="477.1331728529275" Ygw4="163.01990474711394" rw4="17.057019339647205" rb4="8.528509669823602" Xgw5="479.37801650319165" Ygw5="155.30997976023664" rw5="17.93545018828449" rb5="8.967725094142246" Xgw6="487.89611195367434" Ygw6="152.34392665104096" rw6="16.516254518184315" rb6="8.258127259092158" Xgw7="496.22954944411936" Ygw7="154.92188414277356" rw7="17.82012430896182" rb7="8.91006215448091" />
				<coord x="469.7311834955886" y="175.44830176914638" t="104" Xgw0="496.19292014733685" Ygw0="176.76757157814654" rw0="40.180779974743274" rb0="20.090389987371637" Xgw1="479.26126594237127" Ygw1="184.6137773578964" rw1="20.637269330747234" rb1="10.318634665373617" Xgw2="470.4604538392731" Ygw2="185.75554352431618" rw2="16.38283254053842" rb2="8.19141627026921" Xgw3="462.18562420420784" Ygw3="183.17689322742982" rw3="17.07228993437826" rb3="8.53614496718913" Xgw4="458.65033848511945" Ygw4="174.96845063226465" rw4="17.499313496246813" rb4="8.749656748123407" Xgw5="458.07167854551665" Ygw5="163.04547394477402" rw5="26.233484292285866" rb5="13.116742146142933" Xgw6="469.68470095348164" Ygw6="159.46605027448715" rw6="24.701442156906364" rb6="12.350721078453182" Xgw7="481.0958543715121" Ygw7="164.81081583842678" rw7="24.088955991281452" rb7="12.044477995640726" />
				<coord x="460.4925009863496" y="182.26912939467414" t="105" Xgw0="492.21315711791226" Ygw0="182.45603620371344" rw0="48.2679386618663" rb0="24.13396933093315" Xgw1="468.39954845887047" Ygw1="189.70489496760683" rw1="17.541159375725165" rb1="8.770579687862583" Xgw2="460.60595418197533" Ygw2="197.39253295872055" rw2="23.8283000449167" rb2="11.91415002245835" Xgw3="444.3124890216055" Ygw3="198.15378535043035" rw3="34.946082734679074" rb3="17.473041367339537" Xgw4="443.2057780203288" Ygw4="181.49549764649703" rw4="27.038639162611823" rb4="13.519319581305911" Xgw5="446.95805687941936" Ygw5="168.76598760240475" rw5="29.710413390264396" rb5="14.855206695132198" Xgw6="460.90743905912996" Ygw6="161.0182110446425" rw6="32.856403431678174" rb6="16.428201715839087" Xgw7="477.3734714118404" Ygw7="166.9097724131382" rw7="35.164931756387105" rb7="17.582465878193553" />
				<coord x="450.87125471758105" y="182.33466263496837" t="106" Xgw0="483.87399390732725" Ygw0="181.3988936988937" rw0="50.41679246321516" rb0="25.20839623160758" Xgw1="461.6168763351531" Ygw1="192.9201756468075" rw1="24.01164529884355" rb1="12.005822649421775" Xgw2="451.7831331137376" Ygw2="202.38069172640962" rw2="31.349030148334887" rb2="15.674515074167443" Xgw3="430.35142779254414" Ygw3="202.7056157568323" rw3="44.37709286778881" rb3="22.188546433894405" Xgw4="432.9767626545128" Ygw4="181.72608935846972" rw4="28.16560125893068" rb4="14.08280062946534" Xgw5="435.98360315483603" Ygw5="167.7340034394829" rw5="32.505845738121515" rb5="16.252922869060757" Xgw6="452.4686513668218" Ygw6="159.2666149539043" rw6="35.84977120295625" rb6="17.924885601478124" Xgw7="470.79752208752825" Ygw7="164.2338319293199" rw7="41.440696090534836" rb7="20.720348045267418" />
				<coord x="445.48906756484126" y="185.39039155826686" t="107" Xgw0="472.5351379517248" Ygw0="182.84018969020073" rw0="41.840066667290635" rb0="20.920033333645318" Xgw1="458.68183767096855" Ygw1="198.05383098229217" rw1="28.76558759229223" rb1="14.382793796146116" Xgw2="445.5221421902094" Ygw2="206.94182117291362" rw2="33.57259773557813" rb2="16.786298867789064" Xgw3="424.66872998275437" Ygw3="205.68160261148066" rw3="44.64757574230276" rb3="22.32378787115138" Xgw4="427.74413410689533" Ygw4="185.0537813831699" rw4="27.97219551475719" rb4="13.986097757378595" Xgw5="431.342264319325" Ygw5="169.70251906539022" rw5="32.94379794562498" rb5="16.47189897281249" Xgw6="447.0268923572946" Ygw6="159.57548362277424" rw6="39.91792036082018" rb6="19.95896018041009" Xgw7="465.99573065384305" Ygw7="164.98822109537264" rw7="44.433099506388004" rb7="22.216549753194002" />
				<coord x="441.87206859193924" y="183.7316810931228" t="108" Xgw0="466.7055418878674" Ygw0="181.86392593551727" rw0="38.4828256001704" rb0="19.2414128000852" Xgw1="454.5126559473945" Ygw1="195.8474755663649" rw1="27.59475700608588" rb1="13.79737850304294" Xgw2="442.18835052439977" Ygw2="205.12446909941926" rw2="33.31657940857031" rb2="16.658289704285156" Xgw3="421.56678531285127" Ygw3="204.0735294117647" rw3="44.13466598929594" rb3="22.06733299464797" Xgw4="424.58683779355545" Ygw4="183.16939741489168" rw4="27.27822198455137" rb4="13.639110992275684" Xgw5="427.1471539955006" Ygw5="167.8096243335696" rw5="33.74667063406619" rb5="16.873335317033096" Xgw6="442.4528451376946" Ygw6="156.23268397455635" rw6="42.31355955578125" rb6="21.156779777890623" Xgw7="461.90644866523076" Ygw7="164.12087983813066" rw7="43.09375948417661" rb7="21.546879742088304" />
				<coord x="445.9818295497585" y="190.10379056934227" t="109" Xgw0="468.20203717533815" Ygw0="188.21261721019002" rw0="34.67597430824957" rb0="17.337987154124786" Xgw1="458.51280855866906" Ygw1="202.20432350198755" rw1="27.489035554010517" rb1="13.744517777005258" Xgw2="445.92301228666395" Ygw2="211.730533666953" rw2="33.68392352344071" rb2="16.841961761720356" Xgw3="427.3516660048374" Ygw3="209.07654958304755" rw3="40.992768559172774" rb3="20.496384279586387" Xgw4="425.86577272904714" Ygw4="189.44882304719522" rw4="31.475016856815763" rb4="15.737508428407882" Xgw5="430.0116790064485" Ygw5="171.96717219966564" rw5="37.422467859518704" rb5="18.711233929759352" Xgw6="446.12027302683197" Ygw6="160.51330130719742" rw6="45.41089886578493" rb6="22.705449432892465" Xgw7="464.8760915724625" Ygw7="169.50435133680244" rw7="42.99816086491408" rb7="21.49908043245704" />
				<coord x="432.0830574750675" y="185.80972114610879" t="110" Xgw0="457.4915623871977" Ygw0="183.7578360004813" rw0="39.38758892400368" rb0="19.69379446200184" Xgw1="447.70154349526996" Ygw1="201.04349526993386" rw1="33.97809103442154" rb1="16.98904551721077" Xgw2="432.29691368492456" Ygw2="213.52686111582162" rw2="42.6664692468515" rb2="21.33323462342575" Xgw3="415.9100147609856" Ygw3="201.80445478975057" rw3="35.34584311681314" rb3="17.67292155840657" Xgw4="416.3085983510012" Ygw4="185.6353999357533" rw4="25.08107514253582" rb4="12.54053757126791" Xgw5="418.2333103982111" Ygw5="170.23434247871333" rw5="32.54228024807511" rb5="16.271140124037554" Xgw6="432.7571747366236" Ygw6="158.1838120815818" rw6="42.54302609987648" rb6="21.27151304993824" Xgw7="452.2269189954015" Ygw7="164.77442518570922" rw7="44.73815662243673" rb7="22.369078311218367" />
				<coord x="439.0283092296289" y="187.4127553925702" t="111" Xgw0="461.8230471739919" Ygw0="185.5981750795633" rw0="35.5271840389843" rb0="17.76359201949215" Xgw1="451.2435407612589" Ygw1="199.29277902478628" rw1="26.94651137832727" rb1="13.473255689163635" Xgw2="438.9904452937517" Ygw2="207.17985067993956" rw2="30.962850209661756" rb2="15.481425104830878" Xgw3="418.36615913555994" Ygw3="207.50653855599214" rw3="44.29555351242671" rb3="22.147776756213354" Xgw4="417.4841634738186" Ygw4="186.63315088487502" rw4="33.600267223288235" rb4="16.800133611644117" Xgw5="422.0337032647344" Ygw5="168.64456416334446" rw5="39.13826359298859" rb5="19.569131796494293" Xgw6="439.06673163600925" Ygw6="158.3595992203679" rw6="44.63655887466219" rb6="22.318279437331096" Xgw7="457.4582315007271" Ygw7="167.4962084009045" rw7="41.81265116263571" rb7="20.906325581317855" />
				<coord x="437.4504040792337" y="183.74736616818004" t="112" Xgw0="460.84441152975637" Ygw0="182.3453767807216" rw0="36.259241623681575" rb0="18.129620811840788" Xgw1="451.7830279652845" Ygw1="197.55689488910318" rw1="31.056846515059696" rb1="15.528423257529848" Xgw2="437.65017785248017" Ygw2="206.4187350975257" rw2="35.13464784648839" rb2="17.567323923244196" Xgw3="418.8025838214684" Ygw3="201.84283250080856" rw3="40.01173506240712" rb3="20.00586753120356" Xgw4="419.7743366274998" Ygw4="182.84106295229944" rw4="27.811960580493995" rb4="13.905980290246998" Xgw5="423.73932820153954" Ygw5="169.71294915873065" rw5="30.640738762987" rb5="15.3203693814935" Xgw6="437.2535499747795" Ygw6="157.61217003194596" rw6="40.234929022846664" rb6="20.117464511423332" Xgw7="455.02959432498335" Ygw7="165.73432403331537" rw7="38.81167098146904" rb7="19.40583549073452" />
				<coord x="437.0611636324156" y="180.75680002441925" t="113" Xgw0="455.8863399026818" Ygw0="180.03756082387184" rw0="29.251310409097602" rb0="14.625655204548801" Xgw1="448.53661907999094" Ygw1="192.10403353727622" rw1="25.274709075513822" rb1="12.637354537756911" Xgw2="437.23235698374333" Ygw2="199.2227830702877" rw2="28.7033425063286" rb2="14.3516712531643" Xgw3="420.911320754717" Ygw3="196.5188679245283" rw3="34.74061875494425" rb3="17.370309377472125" Xgw4="419.4866057035669" Ygw4="179.46773058999383" rw4="27.45907068073154" rb4="13.72953534036577" Xgw5="423.7546012727083" Ygw5="167.74042860762134" rw5="28.920505972173938" rb5="14.460252986086969" Xgw6="436.8715628340002" Ygw6="157.92655748999655" rw6="35.129705411920156" rb6="17.564852705960078" Xgw7="451.504724550831" Ygw7="165.65381162396616" rw7="32.28297749629181" rb7="16.141488748145903" />
				<coord x="437.30162230930364" y="173.72175262614695" t="114" Xgw0="454.6717416602017" Ygw0="173.41830876648564" rw0="26.92506640875158" rb0="13.46253320437579" Xgw1="447.9861867311958" Ygw1="184.02800967937085" rw1="23.20316500069635" rb1="11.601582500348176" Xgw2="437.59152184877803" Ygw2="189.56543170250814" rw2="24.677385638387552" rb2="12.338692819193776" Xgw3="424.9693967200312" Ygw3="185.4660288949629" rw3="26.4199452817004" rb3="13.2099726408502" Xgw4="420.2502930082895" Ygw4="172.74546636264836" rw4="26.49286674625095" rb4="13.246433373125475" Xgw5="425.15204520452045" Ygw5="160.97482748274828" rw5="27.27372857295314" rb5="13.63686428647657" Xgw6="437.0324025259255" Ygw6="152.9703783094838" rw6="31.90263324382445" rb6="15.951316621912225" Xgw7="450.1348845131839" Ygw7="160.8661374940383" rw7="28.09131087744365" rb7="14.045655438721825" />
				<coord x="439.9370931672947" y="172.54043931242623" t="115" Xgw0="457.23073476702507" Ygw0="172.2652688172043" rw0="26.742587574538472" rb0="13.371293787269236" Xgw1="450.54033076489384" Ygw1="182.74837436572074" rw1="22.947285248436575" rb1="11.473642624218288" Xgw2="440.5803974706414" Ygw2="187.5027664859982" rw2="23.3268580848652" rb2="11.6634290424326" Xgw3="429.52565212016316" Ygw3="181.99554951168253" rw3="21.983775416325695" rb3="10.991887708162848" Xgw4="422.796722747005" Ygw4="172.36559350138805" rw4="26.514985475718188" rb4="13.257492737859094" Xgw5="428.08117033359974" Ygw5="159.3657397669429" rw5="27.37287742202278" rb5="13.68643871101139" Xgw6="439.7338606732548" Ygw6="153.54127881126203" rw6="29.252341283738083" rb6="14.626170641869042" Xgw7="451.9243462665535" Ygw7="161.0006645422665" rw7="25.77559545917145" rb7="12.887797729585724" />
				<coord x="445.91980257174697" y="179.9551127743472" t="116" Xgw0="463.87948597398525" Ygw0="178.72563077887477" rw0="27.79328537477196" rb0="13.89664268738598" Xgw1="454.9910791993037" Ygw1="188.90546127067014" rw1="20.050559573836455" rb1="10.025279786918228" Xgw2="446.0334162035683" Ygw2="191.87320854050893" rw2="18.83594890299635" rb2="9.417974451498175" Xgw3="436.1009984891283" Ygw3="189.8180713394206" rw3="21.778748354952153" rb3="10.889374177476077" Xgw4="428.770883550827" Ygw4="178.57264566536446" rw4="26.61945957673858" rb4="13.30972978836929" Xgw5="433.3807657310842" Ygw5="167.6445194932456" rw5="27.160649848460235" rb5="13.580324924230117" Xgw6="445.80123464153644" Ygw6="158.17717404270547" rw6="33.35424555144117" rb6="16.677122775720584" Xgw7="459.5908951146537" Ygw7="165.92793788952093" rw7="30.127982778784176" rb7="15.063991389392088" />
				<coord x="441.28750677506605" y="175.8518069518008" t="117" Xgw0="460.1250338507148" Ygw0="175.12665868502444" rw0="29.029606115919332" rb0="14.514803057959666" Xgw1="452.2566501393363" Ygw1="186.56695378379356" rw1="23.850354374091463" rb1="11.925177187045731" Xgw2="441.5115155655314" Ygw2="191.78427832536352" rw2="24.733685891049028" rb2="12.366842945524514" Xgw3="431.18679709465795" Ygw3="185.36428069353326" rw3="21.701521288243708" rb3="10.850760644121854" Xgw4="427.1846010565208" Ygw4="175.15128706220037" rw4="22.062934680673862" rb4="11.031467340336931" Xgw5="430.799609017975" Ygw5="165.42878541687824" rw5="23.043665142472076" rb5="11.521832571236038" Xgw6="441.09590563410455" Ygw6="156.58072247215082" rw6="29.648877461934983" rb6="14.824438730967492" Xgw7="454.8877816497995" Ygw7="162.57480427725798" rw7="29.25784465466334" rb7="14.62892232733167" />
			</track>
		</Cell>
	</Tracks>
	<Analysis number="4">
		<CellAnalysis number="1" nTimePoints="21">
			<Values distance="NaN" speed="NaN" acceleration="NaN" angle="NaN" deltaAngle="NaN" />
			<Values distance="6.214089532038205" speed="1.5535223830095513" acceleration="NaN" angle="106.56217036447337" deltaAngle="NaN" />
			<Values distance="8.56342501162863" speed="2.1408562529071573" acceleration="0.1468334674744015" angle="-57.35822351390517" deltaAngle="-163.92039387837855" />
			<Values distance="6.860245272998843" speed="1.7150613182497108" acceleration="-0.10644873366436164" angle="-137.67585932194456" deltaAngle="-80.31763580803938" />
			<Values distance="3.8797370336399855" speed="0.9699342584099964" acceleration="-0.1862817649599286" angle="128.95969069080672" deltaAngle="266.6355500127513" />
			<Values distance="3.6214346575122773" speed="0.9053586643780693" acceleration="-0.016143898507981758" angle="-42.07233832691149" deltaAngle="-171.03202901771823" />
			<Values distance="5.540333541764121" speed="1.3850833854410303" acceleration="0.11993118026574023" angle="-105.53930027684983" deltaAngle="-63.46696194993834" />
			<Values distance="1.1230431556297582" speed="0.28076078890743955" acceleration="-0.2760806491333977" angle="-157.2069602097802" deltaAngle="-51.66765993293036" />
			<Values distance="5.554446703503151" speed="1.3886116758757878" acceleration="0.2769627217420871" angle="-129.43724498033137" deltaAngle="27.76971522944882" />
			<Values distance="8.696291231939448" speed="2.174072807984862" acceleration="0.19636528302726852" angle="-137.98866088960133" deltaAngle="-8.551415909269963" />
			<Values distance="2.687300824364842" speed="0.6718252060912105" acceleration="-0.37556190047341287" angle="-59.80375283778512" deltaAngle="78.18490805181622" />
			<Values distance="5.832104120197848" speed="1.458026030049462" acceleration="0.19655020598956288" angle="5.558098200822168" deltaAngle="65.36185103860728" />
			<Values distance="1.9990211078847693" speed="0.4997552769711923" acceleration="-0.23956768826956742" angle="-81.06175982040027" deltaAngle="-86.61985802122244" />
			<Values distance="9.192425685556357" speed="2.298106421389089" acceleration="0.4495877861044742" angle="-86.595083662792" deltaAngle="-5.533323842391738" />
			<Values distance="3.5849210757655374" speed="0.8962302689413844" acceleration="-0.3504690381119262" angle="46.24020912491358" deltaAngle="132.83529278770558" />
			<Values distance="5.895187517286974" speed="1.4737968793217435" acceleration="0.1443916525950898" angle="66.95914933670255" deltaAngle="20.718940211788976" />
			<Values distance="3.696326015209682" speed="0.9240815038024205" acceleration="-0.13742884387983076" angle="148.10910397749274" deltaAngle="81.14995464079018" />
			<Values distance="1.3825741366525768" speed="0.3456435341631442" acceleration="-0.14460949240981907" angle="163.14167192368583" deltaAngle="15.032567946193097" />
			<Values distance="0.5360693616932817" speed="0.13401734042332042" acceleration="-0.052906548434955944" angle="-1.628629319330113" deltaAngle="-164.77030124301595" />
			<Values distance="3.1435248489983425" speed="0.7858812122495856" acceleration="0.16296596795656632" angle="-127.48415118297723" deltaAngle="-125.85552186364711" />
			<Values distance="4.624798651259718" speed="1.1561996628149296" acceleration="0.09257961264133599" angle="158.18846922043053" deltaAngle="285.6726204034078" />
		</CellAnalysis>
		<CellAnalysis number="2" nTimePoints="12">
			<Values distance="NaN" speed="NaN" acceleration="NaN" angle="NaN" deltaAngle="NaN" />
			<Values distance="8.014172072637503" speed="2.003543018159376" acceleration="NaN" angle="-9.178390602351291" deltaAngle="NaN" />
			<Values distance="2.9468321419937924" speed="0.7367080354984481" acceleration="-0.31670874566523194" angle="-108.58639840987952" deltaAngle="-99.40800780752824" />
			<Values distance="4.6053421010630675" speed="1.1513355252657669" acceleration="0.1036568724418297" angle="41.11168097664664" deltaAngle="149.69807938652616" />
			<Values distance="4.013544084093872" speed="1.003386021023468" acceleration="-0.03698737606057473" angle="63.48381120851469" deltaAngle="22.37213023186805" />
			<Values distance="7.484226383571788" speed="1.871056595892947" acceleration="0.21691764371736977" angle="-85.70645093580293" deltaAngle="-149.19026214431761" />
			<Values distance="2.5085670988612048" speed="0.6271417747153012" acceleration="-0.31097870529441146" angle="81.83260895014396" deltaAngle="167.5390598859469" />
			<Values distance="4.934937314301025" speed="1.2337343285752562" acceleration="0.15164813846498876" angle="-29.185663184464396" deltaAngle="-111.01827213460837" />
			<Values distance="3.415571725779533" speed="0.8538929314448832" acceleration="-0.09496034928259325" angle="115.40947620677011" deltaAngle="144.5951393912345" />
			<Values distance="1.1788503270862725" speed="0.2947125817715681" acceleration="-0.13979508741832877" angle="0.6702191241436081" deltaAngle="-114.7392570826265" />
			<Values distance="2.4980876124858846" speed="0.6245219031214712" acceleration="0.08245233033747576" angle="168.01927625938131" deltaAngle="167.3490571352377" />
			<Values distance="2.3193180595854397" speed="0.5798295148963599" acceleration="-0.011173097056277809" angle="-86.53993787227604" deltaAngle="-254.55921413165737" />
		</CellAnalysis>
		<CellAnalysis number="3" nTimePoints="8">
			<Values distance="NaN" speed="NaN" acceleration="NaN" angle="NaN" deltaAngle="NaN" />
			<Values distance="5.578016320252425" speed="1.3945040800631063" acceleration="NaN" angle="121.94000990547086" deltaAngle="NaN" />
			<Values distance="10.058879060402136" speed="2.514719765100534" acceleration="0.2800539212593569" angle="89.87042355193708" deltaAngle="-32.06958635353378" />
			<Values distance="13.88902931802424" speed="3.47225732950606" acceleration="0.23938439110138154" angle="78.65422874107081" deltaAngle="-11.21619481086627" />
			<Values distance="5.3709862463913405" speed="1.3427465615978351" acceleration="-0.5323776919770562" angle="-94.8497361030207" deltaAngle="-173.5039648440915" />
			<Values distance="2.4892422052145684" speed="0.6223105513036421" acceleration="-0.18010900257354825" angle="-157.77694658761615" deltaAngle="-62.92721048459545" />
			<Values distance="2.2928308147251744" speed="0.5732077036812936" acceleration="-0.012275711905587128" angle="-108.98747830172103" deltaAngle="48.789468285895126" />
			<Values distance="0.7560186533756428" speed="0.1890046633439107" acceleration="-0.09605076008434572" angle="-170.63730615625238" deltaAngle="-61.64982785453135" />
		</CellAnalysis>
		<CellAnalysis number="4" nTimePoints="118">
			<Values distance="NaN" speed="NaN" acceleration="NaN" angle="NaN" deltaAngle="NaN" />
			<Values distance="3.8624435204853143" speed="0.9656108801213286" acceleration="NaN" angle="-105.0112485735922" deltaAngle="NaN" />
			<Values distance="6.006945243711482" speed="1.5017363109278705" acceleration="0.1340313577016355" angle="155.8302161716706" deltaAngle="260.8414647452628" />
			<Values distance="1.4849838004587117" speed="0.3712459501146779" acceleration="-0.28262259020329816" angle="-114.01228868060305" deltaAngle="-269.84250485227363" />
			<Values distance="1.6542778483827207" speed="0.4135694620956802" acceleration="0.010580877995250565" angle="81.81642381086752" deltaAngle="195.82871249147058" />
			<Values distance="1.356789256619814" speed="0.3391973141549535" acceleration="-0.018593036985181666" angle="33.24564630544992" deltaAngle="-48.5707775054176" />
			<Values distance="1.4076227172597022" speed="0.35190567931492556" acceleration="0.0031770912899930087" angle="-96.26930624154505" deltaAngle="-129.51495254699498" />
			<Values distance="4.731338939164383" speed="1.1828347347910957" acceleration="0.20773226386904253" angle="120.46350032069904" deltaAngle="216.7328065622441" />
			<Values distance="3.273075569234219" speed="0.8182688923085547" acceleration="-0.09114146062063525" angle="70.40826057998738" deltaAngle="-50.055239740711656" />
			<Values distance="3.689852478180297" speed="0.9224631195450742" acceleration="0.026048556809129875" angle="87.65762961633074" deltaAngle="17.249369036343353" />
			<Values distance="3.5982028665550465" speed="0.8995507166387616" acceleration="-0.005728100726578145" angle="126.89398045432493" deltaAngle="39.236350837994195" />
			<Values distance="2.0086817488827906" speed="0.5021704372206977" acceleration="-0.099345069854516" angle="70.85306459262205" deltaAngle="-56.040915861702885" />
			<Values distance="5.402463434202915" speed="1.3506158585507289" acceleration="0.2121113553325078" angle="-34.57804664887781" deltaAngle="-105.43111124149985" />
			<Values distance="2.2697051210066874" speed="0.5674262802516719" acceleration="-0.19579739457476425" angle="-83.18776340065845" deltaAngle="-48.609716751780645" />
			<Values distance="2.29581644130705" speed="0.5739541103267625" acceleration="0.0016319575187726532" angle="-124.01728016006155" deltaAngle="-40.82951675940309" />
			<Values distance="1.3262771862175657" speed="0.33156929655439144" acceleration="-0.06059620344309276" angle="-3.7541742173089583" deltaAngle="120.26310594275259" />
			<Values distance="0.466575975758924" speed="0.116643993939731" acceleration="-0.053731325653665105" angle="163.730219791708" deltaAngle="167.48439400901697" />
			<Values distance="2.5219596881330513" speed="0.6304899220332628" acceleration="0.12846148202338295" angle="51.01574956858489" deltaAngle="-112.71447022312313" />
			<Values distance="3.9405697210420767" speed="0.9851424302605192" acceleration="0.08866312705681409" angle="15.925973810642464" deltaAngle="-35.08977575794242" />
			<Values distance="4.700343976741662" speed="1.1750859941854155" acceleration="0.04748589098122408" angle="100.66364879669993" deltaAngle="84.73767498605747" />
			<Values distance="2.93700209257762" speed="0.734250523144405" acceleration="-0.11020886776025263" angle="52.18491736463605" deltaAngle="-48.47873143206388" />
			<Values distance="2.1784510598751856" speed="0.5446127649687964" acceleration="-0.04740943954390214" angle="48.47899271236782" deltaAngle="-3.70592465226823" />
			<Values distance="0.02607689877522034" speed="0.006519224693805085" acceleration="-0.13452338506874784" angle="-135.63739314260366" deltaAngle="-184.11638585497147" />
			<Values distance="2.7690647711883956" speed="0.6922661927970989" acceleration="0.17143674202582346" angle="-159.21258467572383" deltaAngle="-23.575191533120176" />
			<Values distance="0.3022328233812645" speed="0.07555820584531613" acceleration="-0.1541769967379457" angle="-49.49647952758398" deltaAngle="109.71610514813986" />
			<Values distance="2.325640253966146" speed="0.5814100634915365" acceleration="0.12646296441155508" angle="168.3551513998082" deltaAngle="217.85163092739216" />
			<Values distance="2.433363888796735" speed="0.6083409721991837" acceleration="0.0067327271769118124" angle="-131.60159709510975" deltaAngle="-299.956748494918" />
			<Values distance="4.249573916334523" speed="1.0623934790836307" acceleration="0.11351312672111175" angle="-115.44255628250524" deltaAngle="16.159040812604516" />
			<Values distance="3.0569865692377216" speed="0.7642466423094304" acceleration="-0.07453670919355007" angle="-145.94072679329696" deltaAngle="-30.498170510791724" />
			<Values distance="1.48562500182091" speed="0.3714062504552275" acceleration="-0.09821009796355072" angle="-68.04305746524699" deltaAngle="77.89766932804997" />
			<Values distance="1.9880750464119683" speed="0.4970187616029921" acceleration="0.03140312778694114" angle="96.74782067133661" deltaAngle="164.79087813658361" />
			<Values distance="0.9693978876073552" speed="0.2423494719018388" acceleration="-0.06366732242528832" angle="100.43815134408406" deltaAngle="3.69033067274745" />
			<Values distance="3.5370042109805624" speed="0.8842510527451406" acceleration="0.16047539521082543" angle="-114.80486445899626" deltaAngle="-215.2430158030803" />
			<Values distance="2.9343911197813797" speed="0.7335977799453449" acceleration="-0.03766331819994892" angle="-123.95985766219393" deltaAngle="-9.154993203197662" />
			<Values distance="1.7138153132339375" speed="0.4284538283084844" acceleration="-0.07628598790921513" angle="-22.416165765975087" deltaAngle="101.54369189621883" />
			<Values distance="1.5029634417105895" speed="0.37574086042764737" acceleration="-0.013178241970209253" angle="-147.98616746693818" deltaAngle="-125.5700017009631" />
			<Values distance="2.3858860384215053" speed="0.5964715096053763" acceleration="0.055182662294432236" angle="-69.94498244672903" deltaAngle="78.04118502020916" />
			<Values distance="3.6540400798458674" speed="0.9135100199614669" acceleration="0.07925962758902264" angle="-10.785224692475678" deltaAngle="59.15975775425335" />
			<Values distance="5.185516096566881" speed="1.2963790241417203" acceleration="0.09571725104506337" angle="-65.30926483823262" deltaAngle="-54.52404014575694" />
			<Values distance="6.348608926739035" speed="1.5871522316847588" acceleration="0.07269330188575962" angle="65.50016033748987" deltaAngle="130.80942517572248" />
			<Values distance="7.889709518418181" speed="1.9724273796045453" acceleration="0.09631878697994661" angle="77.54918349757322" deltaAngle="12.049023160083351" />
			<Values distance="2.428765390350622" speed="0.6071913475876555" acceleration="-0.3413090080042225" angle="100.7259668832119" deltaAngle="23.17678338563867" />
			<Values distance="1.3025356574364642" speed="0.32563391435911604" acceleration="-0.07038935830713486" angle="-177.47995572342788" deltaAngle="-278.2059226066398" />
			<Values distance="3.674816080484745" speed="0.9187040201211862" acceleration="0.14826752644051755" angle="-149.73247864061065" deltaAngle="27.747477082817227" />
			<Values distance="3.8419484943450457" speed="0.9604871235862614" acceleration="0.010445775866268797" angle="63.8559373915081" deltaAngle="213.58841603211874" />
			<Values distance="3.967437079727657" speed="0.9918592699319142" acceleration="0.007843036586413193" angle="-1.237435587494077" deltaAngle="-65.09337297900218" />
			<Values distance="0.7441099177030072" speed="0.1860274794257518" acceleration="-0.2014579476265406" angle="90.48118937571704" deltaAngle="91.71862496321111" />
			<Values distance="5.622394504558417" speed="1.4055986261396043" acceleration="0.30489278667846315" angle="38.562546927685275" deltaAngle="-51.91864244803176" />
			<Values distance="2.1792784989218528" speed="0.5448196247304632" acceleration="-0.21519475035228527" angle="-72.23405837916972" deltaAngle="-110.796605306855" />
			<Values distance="0.8614350456447027" speed="0.2153587614111757" acceleration="-0.08236521582982187" angle="-68.62026098573625" deltaAngle="3.6137973934334724" />
			<Values distance="3.267816029027683" speed="0.8169540072569208" acceleration="0.15039881146143627" angle="18.89598262358493" deltaAngle="87.51624360932118" />
			<Values distance="1.675738846693552" speed="0.418934711673388" acceleration="-0.0995048238958832" angle="2.153651444040203" deltaAngle="-16.742331179544728" />
			<Values distance="1.368150128087658" speed="0.3420375320219145" acceleration="-0.01922429491286838" angle="131.74143671843635" deltaAngle="129.58778527439614" />
			<Values distance="3.3989522323425936" speed="0.8497380580856484" acceleration="0.1269251315159335" angle="-22.895377330786015" deltaAngle="-154.63681404922235" />
			<Values distance="3.112228247638554" speed="0.7780570619096385" acceleration="-0.017920249044002468" angle="-50.406223856814634" deltaAngle="-27.51084652602862" />
			<Values distance="4.947250674560879" speed="1.2368126686402197" acceleration="0.11468890168264528" angle="-56.88811838922759" deltaAngle="-6.481894532412959" />
			<Values distance="1.0273036735806056" speed="0.2568259183951514" acceleration="-0.24499668756126708" angle="-152.11523795073646" deltaAngle="-95.22711956150886" />
			<Values distance="2.6109891126660223" speed="0.6527472781665056" acceleration="0.09898033994283854" angle="-79.79624952722207" deltaAngle="72.31898842351438" />
			<Values distance="2.004407952003853" speed="0.5011019880009633" acceleration="-0.03791132254138557" angle="-17.116356583829177" deltaAngle="62.6798929433929" />
			<Values distance="1.5173821809593" speed="0.379345545239825" acceleration="-0.03043911069028457" angle="-110.96672530715233" deltaAngle="-93.85036872332316" />
			<Values distance="2.5996629964268068" speed="0.6499157491067017" acceleration="0.06764255096671917" angle="-153.15903646747708" deltaAngle="-42.19231116032475" />
			<Values distance="3.508315223082664" speed="0.877078805770666" acceleration="0.056790764165991076" angle="-1.3005267431289071" deltaAngle="151.85850972434818" />
			<Values distance="3.1796829119838574" speed="0.7949207279959644" acceleration="-0.020539519443675408" angle="157.79516671856103" deltaAngle="159.09569346168993" />
			<Values distance="3.255852459826222" speed="0.8139631149565555" acceleration="0.004760596740147782" angle="-57.58853826135385" deltaAngle="-215.38370497991488" />
			<Values distance="1.3033852111314859" speed="0.32584630278287147" acceleration="-0.122029203043421" angle="22.639393075121767" deltaAngle="80.22793133647562" />
			<Values distance="6.034474659772002" speed="1.5086186649430005" acceleration="0.29569309054003223" angle="-62.44557217768127" deltaAngle="-85.08496525280304" />
			<Values distance="4.13701883244345" speed="1.0342547081108624" acceleration="-0.11859098920803451" angle="86.39860674183474" deltaAngle="148.84417891951603" />
			<Values distance="8.482939401956626" speed="2.1207348504891566" acceleration="0.27162003559457354" angle="-12.296387363354125" deltaAngle="-98.69499410518887" />
			<Values distance="0.7843964069777811" speed="0.19609910174444528" acceleration="-0.4811589371861778" angle="-87.5423696555451" deltaAngle="-75.24598229219097" />
			<Values distance="2.0598255718034877" speed="0.5149563929508719" acceleration="0.07971432280160666" angle="5.4998311552519485" deltaAngle="93.04220081079706" />
			<Values distance="2.3253893691131338" speed="0.5813473422782834" acceleration="0.01659773733185288" angle="84.32154303910147" deltaAngle="78.82171188384952" />
			<Values distance="4.070304502887026" speed="1.0175761257217566" acceleration="0.10905719586086829" angle="130.85657965178507" deltaAngle="46.5350366126836" />
			<Values distance="1.4013522310981152" speed="0.3503380577745288" acceleration="-0.16680951698680696" angle="-98.1870999494975" deltaAngle="-229.04367960128258" />
			<Values distance="7.093000175089105" speed="1.7732500437722762" acceleration="0.35572799649943687" angle="20.980905618675546" deltaAngle="119.16800556817304" />
			<Values distance="1.1082880665017079" speed="0.27707201662542696" acceleration="-0.3740445067867123" angle="-178.32802144660266" deltaAngle="-199.3089270652782" />
			<Values distance="5.925398753273393" speed="1.4813496883183483" acceleration="0.30106941792323033" angle="-42.24563404199048" deltaAngle="136.08238740461218" />
			<Values distance="5.660908189783034" speed="1.4152270474457584" acceleration="-0.016530660218147475" angle="75.86596591778115" deltaAngle="118.11159995977164" />
			<Values distance="6.298028900037415" speed="1.5745072250093537" acceleration="0.03982004439089881" angle="142.6120627601514" deltaAngle="66.74609684237024" />
			<Values distance="2.214586232988079" speed="0.5536465582470198" acceleration="-0.2552151666905835" angle="-51.39786234256662" deltaAngle="-194.009925102718" />
			<Values distance="3.846354852754995" speed="0.9615887131887487" acceleration="0.10198553873543223" angle="3.216576956063818" deltaAngle="54.61443929863044" />
			<Values distance="6.941776487690218" speed="1.7354441219225545" acceleration="0.19346385218345144" angle="87.88426800146944" deltaAngle="84.66769104540562" />
			<Values distance="6.364210240253564" speed="1.591052560063391" acceleration="-0.036097890464790894" angle="-123.78054313305265" deltaAngle="-211.6648111345221" />
			<Values distance="1.6130907552641842" speed="0.40327268881604605" acceleration="-0.2969449678118362" angle="96.82489080273277" deltaAngle="220.6054339357854" />
			<Values distance="1.5541921055765449" speed="0.3885480263941362" acceleration="-0.00368116560547746" angle="171.29823215310032" deltaAngle="74.47334135036755" />
			<Values distance="0.7440241364443557" speed="0.18600603411108893" acceleration="-0.05063549807076182" angle="-179.78550284583991" deltaAngle="-351.08373499894026" />
			<Values distance="1.4114137901377166" speed="0.35285344753442915" acceleration="0.041711853355835056" angle="-177.78764705275293" deltaAngle="1.997855793086984" />
			<Values distance="0.6087963976052232" speed="0.1521990994013058" acceleration="-0.05016358703328084" angle="-99.99797199215571" deltaAngle="77.78967506059722" />
			<Values distance="3.375011889670896" speed="0.843752972417724" acceleration="0.17288846825410453" angle="65.26403464988012" deltaAngle="165.26200664203583" />
			<Values distance="2.623917772702184" speed="0.655979443175546" acceleration="-0.046943382310544485" angle="-54.7742079349484" deltaAngle="-120.03824258482851" />
			<Values distance="1.348209723506627" speed="0.33705243087665676" acceleration="-0.07973175307472231" angle="-118.17390046304773" deltaAngle="-63.39969252809933" />
			<Values distance="8.281102698980915" speed="2.0702756747452287" acceleration="0.433305810967143" angle="152.13612369997813" deltaAngle="270.31002416302584" />
			<Values distance="8.572086992540592" speed="2.143021748135148" acceleration="0.018186518347479863" angle="-162.54471242186145" deltaAngle="-314.68083612183955" />
			<Values distance="9.546421356735555" speed="2.386605339183889" acceleration="0.06089589776218518" angle="-149.06531111294044" deltaAngle="13.479401308921013" />
			<Values distance="6.709440028412596" speed="1.677360007103149" acceleration="-0.17731133302018498" angle="46.922861616395636" deltaAngle="195.98817272933607" />
			<Values distance="5.42046138625435" speed="1.3551153465635875" acceleration="-0.08056116513489037" angle="69.60690864479986" deltaAngle="22.684047028404223" />
			<Values distance="6.555923440652331" speed="1.6389808601630826" acceleration="0.0709663783998738" angle="-116.63841702699334" deltaAngle="-186.24532567179318" />
			<Values distance="6.363535352467027" speed="1.5908838381167567" acceleration="-0.012024255511581483" angle="54.3536125167488" deltaAngle="170.99202954374215" />
			<Values distance="2.2748708997774343" speed="0.5687177249443586" acceleration="-0.2555415282930995" angle="-122.68425946038802" deltaAngle="-177.03787197713683" />
			<Values distance="4.62916285554593" speed="1.1572907138864825" acceleration="0.147143247235531" angle="29.347968224932078" deltaAngle="152.0322276853201" />
			<Values distance="2.7660120503360206" speed="0.6915030125840052" acceleration="-0.11644692532561934" angle="20.62911314649315" deltaAngle="-8.718855078438928" />
			<Values distance="5.433956832454462" speed="1.3584892081136155" acceleration="0.1667465488824026" angle="-72.0018218971667" deltaAngle="-92.63093504365986" />
			<Values distance="7.201590712812987" speed="1.8003976782032467" acceleration="0.1104771175224078" angle="-71.4746649156777" deltaAngle="0.527156981489" />
			<Values distance="6.813935069918833" speed="1.7034837674797083" acceleration="-0.024228477680884597" angle="-132.99492436493043" deltaAngle="-61.52025944925272" />
			<Values distance="7.64794385041003" speed="1.9119859626025075" acceleration="0.052125548780699804" angle="-167.0659357728713" deltaAngle="-34.07101140794089" />
			<Values distance="10.325089297417032" speed="2.581272324354258" acceleration="0.1673215904379376" angle="145.52440317375476" deltaAngle="312.59033894662605" />
			<Values distance="5.339952454581956" speed="1.334988113645489" acceleration="-0.3115710526771922" angle="143.56191599529544" deltaAngle="-1.9624871784593267" />
			<Values distance="4.4739832940710205" speed="1.1184958235177551" acceleration="-0.05412307253193349" angle="179.6097470205862" deltaAngle="36.047831025290776" />
			<Values distance="2.877948742379161" speed="0.7194871855947903" acceleration="-0.0997521594807412" angle="150.41431912659866" deltaAngle="-29.195427893987556" />
			<Values distance="1.8503262084048433" speed="0.4625815521012108" acceleration="-0.06422640837339487" angle="-155.36440246463778" deltaAngle="-305.77872159123643" />
			<Values distance="3.5258504819553704" speed="0.8814626204888426" acceleration="0.10472026709690795" angle="57.179569237994365" deltaAngle="212.54397170263215" />
			<Values distance="6.764350019728287" speed="1.6910875049320717" acceleration="0.20240622111080728" angle="-162.8313013259326" deltaAngle="-220.01087056392697" />
			<Values distance="3.3144500903996903" speed="0.8286125225999226" acceleration="-0.21561874558303729" angle="12.996839965850945" deltaAngle="175.82814129178354" />
			<Values distance="1.8556275125680015" speed="0.4639068781420004" acceleration="-0.09117641111448055" angle="-113.29128563360524" deltaAngle="-126.28812559945618" />
			<Values distance="1.402342709378349" speed="0.35058567734458723" acceleration="-0.028330300199353287" angle="-97.4157075756805" deltaAngle="15.875578057924741" />
			<Values distance="3.27320737745814" speed="0.818301844364535" acceleration="0.11692904175498695" angle="-88.04238620198599" deltaAngle="9.373321373694509" />
			<Values distance="1.342973437588057" speed="0.3357433593970143" acceleration="-0.12063962124188018" angle="-24.143647375041244" deltaAngle="63.89873882694475" />
			<Values distance="4.430212780056978" speed="1.1075531950142445" acceleration="0.19295245890430757" angle="51.100832403889186" deltaAngle="75.24447977893043" />
			<Values distance="2.877567995943564" speed="0.719391998985891" acceleration="-0.09704029900708838" angle="-138.46535111293858" deltaAngle="-189.56618351682778" />
		</CellAnalysis>
	</Analysis>
	<Summary number="4">
		<CellSummary number="1" nTimePoints="21" avrDistance="4.6313649742762175" SDDistance="2.4605815779642217" minDistance="0.5360693616932817" maxDistance="9.192425685556357" ttlDistance="92.62729948552435" startStopDistance="27.200218832712835" persistence="3.4053880248244344" pause="3.4053880248244344" avrSpeed="1.1578412435690544" SDSpeed="0.6151453944910554" avrAcceleration="-0.005227930528876605" SDAcceleration="0.22169324182702038" avrAngle="-15.006670075164061" SDAngle="107.99837408031159" />avrDeltaAngle="2.7171736239977475" SDDeltaAngle="127.4178910809649" />
		<CellSummary number="2" nTimePoints="12" avrDistance="3.9926771746781258" SDDistance="2.049566705150561" minDistance="1.1788503270862725" maxDistance="8.014172072637503" ttlDistance="43.919448921459384" startStopDistance="15.283284047153305" persistence="2.8736918574538897" pause="2.8736918574538897" avrSpeed="0.9981692936695314" SDSpeed="0.5123916762876403" avrAcceleration="-0.0355928375815754" SDAcceleration="0.17377867486618973" avrAngle="13.757293792802376" SDAngle="84.9850938283888" />avrDeltaAngle="-7.736154726992476" SDDeltaAngle="148.9041899439109" />
		<CellSummary number="3" nTimePoints="8" avrDistance="5.776428945483645" SDDistance="4.350746852906624" minDistance="0.7560186533756428" maxDistance="13.88902931802424" ttlDistance="40.43500261838552" startStopDistance="20.31812978082961" persistence="1.990094711204001" pause="1.990094711204001" avrSpeed="1.4441072363709113" SDSpeed="1.087686713226656" avrAcceleration="-0.05022914236329981" SDAcceleration="0.2725921820836732" avrAngle="-34.540972135733064" SDAngle="116.90435250579121" />avrDeltaAngle="-48.76288601028721" SDDeltaAngle="67.24571883363595" />
		<CellSummary number="4" nTimePoints="118" avrDistance="3.497166020621881" SDDistance="2.2041428249394532" minDistance="0.02607689877522034" maxDistance="10.325089297417032" ttlDistance="409.1684244127601" startStopDistance="6.854276643588713" persistence="59.69534725381767" pause="59.69534725381767" avrSpeed="0.8742915051554703" SDSpeed="0.5510357062348633" avrAcceleration="-5.306441403780982E-4" SDAcceleration="0.15337946889843415" avrAngle="-14.99740841458304" SDAngle="102.38480205299724" />avrDeltaAngle="-0.2883974356840204" SDDeltaAngle="138.83833500616507" />
	</Summary>
</TrackingReport>
