# Supplementary material for: Automated Cell Tracking and Analysis in Phase-Contrast Videos (iTrack4U): Development of Java Software Based on Combined Mean-Shift Processes
Source: PLoS One. 2013 Nov 27;8(11):e81266. doi: 10.1371/journal.pone.0081266 (PMC3842324; doi:10.1371/journal.pone.0081266)
Supplement: Movie S1 — Stack of images. (ZIP) [file pone.0081266.s003.zip]

Archive with 1 entries (1 files):
- MELANA_W1Cont8.tif
